# Supplementary material for: Evaluation validation of a qPCR curve analysis method and conventional approaches
Source: BMC Genomics. 2021 Nov 16;22(Suppl 5):680. doi: 10.1186/s12864-021-07986-4 (PMC8596907; doi:10.1186/s12864-021-07986-4)
Supplement: Supplementary file 2 — Additional file 2. [file 12864_2021_7986_MOESM2_ESM.zip]

Archive with 4 entries (4 files):
- 94_replicates_4_dilutions_set_performance indicators.xls
- 94_replicates_4_dilutions_set_results.xls
- biomaker_analysis_dilutoin_series.xls
- biomaker_performance_indicators.xlsx
