# Supplementary material for: Evaluation validation of a qPCR curve analysis method and conventional approaches
Source: BMC Genomics. 2021 Nov 16;22(Suppl 5):680. doi: 10.1186/s12864-021-07986-4 (PMC8596907; doi:10.1186/s12864-021-07986-4)
Supplement: Supplementary file 2 — Additional file 2. [file 12864_2021_7986_MOESM2_ESM.zip › 94_replicates_4_dilutions_set_performance indicators.xls]

## Sheet: performance indicators
	CqMAN	Cy0	LinReg	PCR Miner	5PSM	DART	FPLM	FPK-PCR
SD of Cq
15000	0.140665	0.570401	0.374227	0.429813	0.465497	0.33018	0.48149	0.36489
1500	0.140024	0.195903	0.183425	0.179132	0.203169	0.196199	0.220804	0.0780564
150	0.239559	0.0490613	0.0978513	0.0499296	0.0582812	0.10071	0.210999	0.0385117
15	0.240804	0.12238	0.0924153	0.106099	0.118357	0.0839388	0.169214	0.0988489
Mean SD of Cq	0.190263	0.234436	0.18698	0.191243	0.211326	0.177757	0.270626	0.145077
RE	0.0873312	0.0935441	0.412648	0.143422	2.5536	1.01689	0.67236	0.501204
CV	0.10858	0.104151	0.11323	0.123946	0.414008	0.398643	0.507101	0.295489
bias	0.00100601	0.000995318	0.00183279	0.00106662	0.00669202	0.00321654	0.00180998	0.000267015
slope（bias）	1	1	0.913119	0.994646	0.736681	0.827671	0.938294	1.1672
Var within	0.00246284	0.00268963	0.00388947	0.00566804	0.0409331	0.0306713	0.0608535	0.023612
resolution	2.0132	2.1344	1.5326	2.0524	12.7584	10.4726	7.0193	6.5381
Cq
15000	31.15	32.0477	31.2897	31.5631	32.22	28.734	28.774	32.3739
	31.44	31.2811	30.4805	30.8234	31.45	28.029	27.538	31.519
	31.5	NA	30.6075	30.8886	31.56	28.141	28.1	31.7205
	31.44	31.3288	30.5523	30.8432	31.46	28.143	27.708	31.6573
	31.57	30.3404	30.5258	30.6426	31.27	28.069	28.022	31.6181
	31.41	31.81	31.2411	31.3207	31.98	28.626	28.522	32.4069
	31.56	31.2795	30.7323	30.8181	31.5	28.202	27.989	31.8362
	31.37	32.0138	31.3351	31.5512	32.18	28.777	28.455	32.4418
	31.53	31.221	30.6186	30.74	31.34	28.216	27.99	31.7456
	31.14	32.3517	31.4047	31.8583	32.71	28.943	28.988	32.4364
	31.47	30.9199	30.4063	30.454	31.16	27.985	27.382	31.5826
1500	27.21	28.0443	27.2969	27.632	28.13	24.765	24.771	28.3784
	27.33	27.7111	27.1155	27.3372	27.8	24.634	24.44	28.203
	27.24	27.8036	27.1321	27.4739	27.93	24.595	24.459	28.2249
	27.11	28.2329	27.4821	27.8579	28.39	25.029	24.956	28.5943
	27.31	27.8275	27.2859	27.4921	27.97	24.878	24.697	28.4121
	27.48	27.6962	27.2499	27.3756	27.84	24.873	24.692	28.3409
	27.43	28.0919	27.5092	27.6806	28.14	25.015	24.857	28.6182
	27.57	27.8421	27.2437	27.5062	27.97	24.77	24.539	28.324
	27.22	28.2929	27.6568	27.93	28.45	25.172	25.145	28.7323
	27.11	27.8571	27.6538	27.52	27.96	25.236	25.011	28.7882
	27.35	27.798	27.4762	27.4673	27.9	24.811	24.585	28.4795
150	23.22	24.5952	24.0128	24.2697	24.64	21.572	21.312	25.1168
	23.26	24.5774	24.0011	24.2791	24.62	21.577	21.232	25.0277
	23.29	24.5593	23.9433	24.2349	24.58	21.601	21.511	25.0454
	22.64	24.5198	24.0914	24.2786	24.56	21.721	21.615	25.1567
	23.17	24.6142	24.0383	24.2891	24.66	21.513	21.241	25.0715
	23.05	24.5925	24.2667	24.3	24.66	21.845	21.713	25.3982
	23.31	24.6385	24.2263	24.3427	24.68	21.79	21.803	25.2963
	23.26	24.523	24.0532	24.2237	24.54	21.687	21.54	25.0847
	23.01	24.6865	24.2037	24.3983	24.7	21.642	21.324	25.1802
	23.13	24.5829	24.1496	24.2435	24.58	21.713	21.151	25.2467
	22.59	24.5257	24.1191	24.3407	24.73	21.788	21.23	25.2717
15	18.83	21.1712	20.7722	21.0242	21.38	18.429	18.144	21.8818
	18.98	21.3281	20.4784	21.1869	21.5	18.226	17.714	21.6414
	18.99	21.2701	20.6596	21.0858	21.39	18.339	18.265	21.7868
	18.54	21.3094	20.7486	21.1324	21.46	18.239	18.04	21.8501
	18.75	21.2722	20.7389	21.1082	21.4	18.32	18.125	21.8368
	19.22	21.3997	20.7468	21.1067	21.4	18.384	18.27	21.8238
	18.76	21.2052	20.7842	21.0362	21.36	18.467	18.279	21.9216
	19.3	21.056	20.7954	20.9027	21.2	18.305	18.093	21.8637
	19.18	21.3214	20.8199	21.1799	21.46	18.43	18.33	21.9094
	18.8	21.0183	20.6331	20.8786	21.13	18.307	18.313	21.7408
	19.28	21.0554	20.7189	20.903	21.18	18.205	18.075	21.7961
E for each individual			1.88356	1.99181	1.80637	1.93217	2.01227	2.25925
			1.86181	1.96088	1.7739	1.8649	1.99888	2.27503
			1.78724	1.92093	1.80337	1.94824	1.98333	2.30292
			1.87071	1.93341	1.79755	1.89905	2.00683	2.27596
			1.82923	1.9313	1.84214	1.94673	2.00875	2.28477
			1.89222	1.96571	1.77702	1.8546	2.00061	2.27616
			1.91444	2.05975	1.81637	1.87566	1.99108	2.28774
			1.85725	1.98115	1.75588	1.88566	1.97081	2.2544
			1.82276	1.93879	1.82325	1.9141	2.06108	2.34751
			1.84599	1.96344	1.78963	1.91869	1.99079	2.29576
			1.74428	1.9637	1.84473	1.94363	1.98612	2.30909
			1.83234	1.89132	1.81434	1.95238	1.96955	2.29645
			1.87041	1.95362	1.83253	1.94134	2.03849	2.33574
			1.82437	1.90346	1.79772	1.8684	1.95811	2.25767
			1.81803	1.93524	1.85643	1.89155	1.97544	2.26729
			1.76283	1.94407	1.7958	1.91282	1.90752	2.26391
			1.77039	1.95397	1.82188	1.93051	1.98952	2.30397
			1.88782	1.98664	1.77771	1.89412	1.96808	2.25858
			1.89264	1.99088	1.84234	1.94933	2.07192	2.32786
			1.69293	1.96554	1.75604	1.89048	2.04018	2.29655
			1.85238	1.95634	1.82077	1.89061	1.96801	2.26843
			1.93531	2.02529	1.84488	1.83235	1.93642	2.27041
			1.81758	1.92514	1.79344	1.90157	1.95185	2.3191
			1.86751	1.97345	1.7548	1.85389	2.02697	2.29469
			1.92547	2.03102	1.79329	1.94626	1.97529	2.34297
			2.00793	2.14729	1.78409	1.91149	1.97541	2.30126
			1.83374	1.94831	1.81373	1.95027	2.00129	2.32502
			1.84519	1.96723	1.75205	1.88143	1.9827	2.26228
			1.9364	2.01682	1.74763	1.95044	2.02992	2.375
			1.91817	1.98683	1.78777	1.91361	2.00073	2.29853
			1.91133	1.95035	1.83917	1.89931	1.96011	2.32524
			1.9011	1.91847	1.79257	1.91936	1.96178	2.28125
			1.83701	1.98671	1.80704	1.90669	1.99933	2.34131
			1.78521	2.04795	1.73561	1.79866	1.90295	2.27538
			1.87027	1.94223	1.83715	1.92375	2.01443	2.34935
			1.77065	1.95243	1.75708	1.854	1.93472	2.24126
			1.92864	1.97598	1.83774	1.97279	1.99499	2.34518
			1.75355	2.01568	1.77132	1.84372	1.93295	2.28345
			2.04584	2.13641	1.8434	1.90621	1.95121	2.3385
			1.8894	1.92116	1.84153	1.89671	1.97154	2.30265
			1.89769	1.92112	1.73458	1.91602	1.8842	2.36464
			1.92336	2.16793	1.74904	1.89713	2.04128	2.34043
			1.91138	1.95026	1.7036	1.94123	1.98699	2.34339
			1.8124	2.01758	1.79664	1.85903	1.95974	2.31124
E mean	1.74001	NA	1.85997	1.97767	1.79691	1.90411	1.9835	2.30176
F0
15000	3.21202e-08	0.000896431	8.91839e-07	3.65828e-10	7.6915e-06	1.91014e-06	1.42816e-07	1.43763e-09
	2.73538e-08	0.000927532	1.47927e-06	6.08741e-10	7.38143e-06	1.25168e-06	6.955e-07	2.64313e-09
	2.64596e-08	0.00102585	1.36627e-06	5.82022e-10	1.15081e-05	1.8182e-06	4.27608e-07	4.00674e-09
	2.73538e-08	0.00105939	1.41429e-06	6.005e-10	6.40735e-06	1.12717e-06	4.35317e-07	2.4871e-09
	2.54534e-08	0.00119547	1.43792e-06	6.89427e-10	5.84925e-06	1.08649e-06	6.07254e-07	3.43287e-09
	2.78121e-08	0.000825906	9.19407e-07	4.32265e-10	1.03638e-05	4.85124e-06	1.03363e-06	2.0162e-09
	2.55948e-08	0.00105312	1.26378e-06	6.10966e-10	9.58672e-06	2.64718e-06	9.16232e-07	5.13317e-09
	2.84352e-08	0.000865981	8.66915e-07	3.68838e-10	5.32407e-06	2.17858e-06	6.91357e-07	1.66495e-09
	2.60236e-08	0.0011133	1.35689e-06	6.44715e-10	2.31637e-06	1.38036e-06	5.39952e-07	2.25404e-09
	3.22986e-08	0.000826729	8.29963e-07	2.98551e-10	8.12156e-06	8.60894e-07	1.00159e-07	6.81248e-10
	2.6903e-08	0.00106114	1.54949e-06	7.85011e-10	5.8713e-06	2.80593e-06	9.61708e-07	2.25698e-09
1500	2.8481e-07	0.0115386	1.08276e-05	5.47767e-09	5.13566e-05	1.91061e-05	3.41533e-06	6.4321e-08
	2.66495e-07	0.0112048	1.21282e-05	6.7102e-09	3.91146e-05	1.32617e-05	3.89655e-06	5.66888e-08
	2.80117e-07	0.00971715	1.20031e-05	6.10752e-09	5.35665e-05	2.43466e-05	4.14772e-06	5.55125e-08
	3.01031e-07	0.0087455	9.64353e-06	4.68875e-09	6.09582e-05	1.22889e-05	4.27567e-06	5.54233e-08
	2.69464e-07	0.00801056	1.09027e-05	6.03147e-09	3.93534e-05	8.78044e-06	3.97371e-06	4.67561e-08
	2.45249e-07	0.0130343	1.11503e-05	6.53513e-09	2.7002e-05	5.7128e-06	5.19403e-06	4.68011e-08
	2.52136e-07	0.00931184	9.48155e-06	5.29744e-09	2.98904e-05	1.56035e-05	5.36922e-06	5.4183e-08
	2.33323e-07	0.0123065	1.11936e-05	5.97321e-09	3.54335e-05	1.01637e-05	1.26336e-05	7.90235e-08
	2.83237e-07	0.00842907	8.64574e-06	4.4617e-09	3.91679e-05	1.00303e-05	3.89408e-06	4.74654e-08
	3.01031e-07	0.0132791	8.66203e-06	5.91673e-09	5.49102e-05	1.0106e-05	1.73402e-06	2.97299e-08
	2.63559e-07	0.00945526	9.67966e-06	6.13533e-09	1.47927e-05	2.87451e-05	8.47581e-06	5.94447e-08
150	2.59634e-06	0.104267	8.43992e-05	5.54441e-08	0.00023959	9.1854e-05	6.22412e-05	5.00567e-07
	2.53945e-06	0.0998167	8.50153e-05	5.50864e-08	0.00025307	5.54722e-05	5.09579e-05	4.06209e-07
	2.4976e-06	0.0981005	8.81444e-05	5.67884e-08	0.000188376	5.21985e-05	3.18073e-05	4.86411e-07
	3.58e-06	0.109966	8.03494e-05	5.51054e-08	0.000452307	4.81021e-05	2.17809e-05	2.67142e-07
	2.66925e-06	0.0912135	8.30605e-05	5.47085e-08	0.000130096	9.78553e-05	5.96594e-05	4.81668e-07
	2.8527e-06	0.10448	7.20076e-05	5.42995e-08	0.000168874	7.26708e-05	2.82558e-05	3.28139e-07
	2.47009e-06	0.0987392	7.38508e-05	5.27266e-08	0.000116935	6.20004e-05	2.25173e-05	3.28196e-07
	2.53945e-06	0.101673	8.22945e-05	5.7228e-08	0.000131584	3.84283e-05	3.33789e-05	3.76695e-07
	2.91661e-06	0.102002	7.49009e-05	5.07465e-08	0.000111141	8.32773e-05	6.21685e-05	4.21863e-07
	2.72905e-06	0.100362	7.74791e-05	5.64532e-08	0.0005177	7.11553e-05	0.000146169	2.7574e-07
	3.68053e-06	0.0936116	7.89694e-05	5.27992e-08	0.000864769	5.09802e-05	4.50213e-05	3.3265e-07
15	2.95385e-05	0.927226	0.000640198	5.17837e-07	0.00137004	0.000515745	0.000297883	1.40316e-05
	2.71836e-05	0.963968	0.000769298	4.62966e-07	0.00162028	0.000507	0.000520124	9.37538e-06
	2.70334e-05	1.0226	0.000686881	4.96337e-07	0.000939126	0.000476854	0.000282538	1.01626e-05
	3.46856e-05	0.981522	0.000649711	4.80666e-07	0.00122663	0.00100473	0.000387781	8.88028e-06
	3.08769e-05	1.14483	0.000653656	4.88741e-07	0.00114791	0.000658525	0.000195438	5.40617e-06
	2.37998e-05	0.889094	0.000650441	4.89246e-07	0.000866757	0.000476608	0.000346357	7.76998e-06
	3.07063e-05	1.03275	0.000635406	5.13577e-07	0.000969992	0.000460987	0.000213958	6.17222e-06
	2.27682e-05	0.922893	0.000630954	5.63014e-07	0.000712797	0.000826079	0.000431254	1.30843e-05
	2.4333e-05	1.04473	0.000621371	4.65203e-07	0.00107036	0.00052374	0.000322024	8.77548e-06
	3.00335e-05	0.907603	0.000698384	5.72433e-07	0.000954059	0.000475579	0.000155034	7.78951e-06
	2.30219e-05	1.06469	0.000661877	5.62898e-07	0.00113956	0.00088826	0.000467286	1.34683e-05
mean ± SD of log(F0) per log(dilution)
-3	-2.93468	-3.04359	-2.87154	-3.14452	-2.15241	-2.51095	-3.3625	-3.8218
-3	-3.00444	-3.02878	-2.65177	-2.92336	-2.17028	-2.69452	-2.67498	-3.55733
-3	-3.01887	-2.98503	-2.68629	-2.94286	-1.97742	-2.53237	-2.88623	-3.37666
-3	-3.00444	-2.97105	-2.67128	-2.92928	-2.23174	-2.74003	-2.87847	-3.58376
-3	-3.03571	-2.91857	-2.66409	-2.86931	-2.27132	-2.75599	-2.73391	-3.44379
-3	-2.99722	-3.07918	-2.85831	-3.07205	-2.0229	-2.10616	-2.50291	-3.67491
-3	-3.0333	-2.97363	-2.72015	-2.92178	-2.05675	-2.36923	-2.55527	-3.26906
-3	-2.9876	-3.0586	-2.88385	-3.14096	-2.31218	-2.45384	-2.67757	-3.75805
-3	-3.02609	-2.9495	-2.68928	-2.89843	-2.67361	-2.65203	-2.78492	-3.62649
-3	-2.93227	-3.07875	-2.90276	-3.23278	-2.12878	-2.85707	-3.51659	-4.14614
-3	-3.01165	-2.97033	-2.63163	-2.81292	-2.26969	-2.34394	-2.53423	-3.62592
-2	-1.9869	-1.93396	-1.78729	-1.9692	-1.32783	-1.51084	-1.98384	-2.17109
-2	-2.01576	-1.9467	-1.73803	-1.88106	-1.44608	-1.66942	-1.9266	-2.22595
-2	-1.99411	-2.00857	-1.74253	-1.92193	-1.30953	-1.40558	-1.89947	-2.23506
-2	-1.96284	-2.05432	-1.83759	-2.03674	-1.25339	-1.7025	-1.88627	-2.23576
-2	-2.01095	-2.09245	-1.78429	-1.92737	-1.44344	-1.8485	-1.91808	-2.30961
-2	-2.05185	-1.88102	-1.77453	-1.89254	-1.60703	-2.03517	-1.80177	-2.30919
-2	-2.03982	-2.02707	-1.84494	-1.98373	-1.56289	-1.59879	-1.78737	-2.24559
-2	-2.0735	-1.90597	-1.77285	-1.93159	-1.48901	-1.78497	-1.41575	-2.08169
-2	-1.9893	-2.07033	-1.88502	-2.0583	-1.44549	-1.7907	-1.92687	-2.30307
-2	-1.96284	-1.87294	-1.8842	-1.93571	-1.29877	-1.78744	-2.27822	-2.50626
-2	-2.02057	-2.02044	-1.83596	-1.91996	-1.86837	-1.33345	-1.5891	-2.20533
-1	-1.02709	-0.977963	-0.895484	-0.963941	-0.658953	-0.828918	-0.723199	-1.27999
-1	-1.03671	-0.996906	-0.892325	-0.966751	-0.635181	-1.04794	-0.810066	-1.3707
-1	-1.04393	-1.00444	-0.876627	-0.953537	-0.763397	-1.07436	-1.01475	-1.29244
-1	-0.887571	-0.954852	-0.916839	-0.966602	-0.382989	-1.10985	-1.1792	-1.55271
-1	-1.01506	-1.03605	-0.902427	-0.969741	-0.92416	-0.801432	-0.741599	-1.2967
-1	-0.986197	-0.977074	-0.964443	-0.973	-0.810859	-0.930656	-1.06617	-1.46339
-1	-1.04874	-1.00162	-0.953467	-0.985767	-0.970476	-0.999622	-1.16476	-1.46331
-1	-1.03671	-0.988904	-0.906451	-0.950188	-0.919219	-1.20737	-0.993805	-1.40346
-1	-0.976575	-0.987502	-0.947335	-1.00239	-0.992547	-0.87149	-0.723707	-1.35428
-1	-1.00544	-0.994538	-0.932637	-0.956108	-0.324343	-0.939809	-0.352423	-1.53895
-1	-0.875543	-1.02478	-0.924363	-0.985169	-0.101522	-1.08461	-0.863859	-1.45746
0	0.0289358	-0.028924	-0.0155075	0.00639725	0.0983105	-0.0795813	-0.0432317	0.167658
0	-0.00714713	-0.0120466	0.0642731	-0.0422467	0.171168	-0.0870085	0.19883	-0.0074591
0	-0.00955266	0.0135967	0.0150595	-0.0120199	-0.0656978	-0.113631	-0.0661998	0.0275548
0	0.0986961	-0.0042094	-0.00910148	-0.0259523	0.0502909	0.210032	0.0713093	-0.0310215
0	0.04818	0.0626304	-0.00647251	-0.018717	0.021487	0.0265561	-0.226268	-0.246558
0	-0.0648798	-0.0471616	-0.00861353	-0.0182686	-0.100524	-0.113855	0.0222467	-0.0890281
0	0.0457745	0.0178857	-0.0187703	0.00280949	-0.0516536	-0.128327	-0.18695	-0.189007
0	-0.0841241	-0.030958	-0.021824	0.0427233	-0.185456	0.125005	0.117455	0.137301
0	-0.0552577	0.0228926	-0.0284708	-0.0401539	-0.00889264	-0.0729001	-0.00938838	-0.0361772
0	0.0361524	-0.0382134	0.0222727	0.0499287	-0.0588466	-0.114793	-0.32685	-0.0879377
0	-0.079313	0.0311131	-0.00104462	0.0426336	0.0183166	0.156524	0.152306	0.149866

## Sheet: rank
Methods	Bias	Bias(ratio)	Relative error	CV	Precision	Resolution	rank
CqMAN	2	1	1	2	1	2	1.58
Cy0	1	1	2	1	2	4	1.92
LinReg	6	4	4	3	3	1	3.67
PCR Miner	3	2	3	4	4	3	3.33
5PSM	8	7	8	7	7	8	7.67
DART	7	6	7	6	6	7	6.67
FPLM	5	3	6	8	8	6	6.17
FPK-PCR	4	5	5	5	5	5	5
Methods	Bias（0.001）	Bias(ratio)	Relative error	CV	Precision	Resolution	E
CqMAN	6.01091e-06	2.66454e-15	0.0873312	0.10858	0.00246284	2.0132	1.74001
Cy0	4.68162e-06	8.88178e-16	0.0935441	0.104151	0.00268963	2.1344	NA
LinReg	0.00083279	0.0868811	0.412648	0.11323	0.00388947	1.5326	1.85997
PCR Miner	6.6622e-05	0.0053539	0.143422	0.123946	0.00566804	2.0524	1.97767
5PSM	0.00569202	0.263319	2.5536	0.414008	0.0409331	12.7584	1.79691
DART	0.00221654	0.172329	1.01689	0.398643	0.0306713	10.4726	1.90411
FPLM	0.000809977	0.0617058	0.67236	0.507101	0.0608535	7.0193	1.9835
FPK-PCR	0.000732985	0.167205	0.501204	0.295489	0.023612	6.5381	2.30176
		0.00100601	1
		0.000995318	1
		0.00183279	0.913119
		0.00106662	0.994646
		0.00669202	0.736681
		0.00321654	0.827671
		0.00180998	0.938294
		0.000267015	1.1672
