# Supplementary material for: Evaluation validation of a qPCR curve analysis method and conventional approaches
Source: BMC Genomics. 2021 Nov 16;22(Suppl 5):680. doi: 10.1186/s12864-021-07986-4 (PMC8596907; doi:10.1186/s12864-021-07986-4)
Supplement: Supplementary file 2 — Additional file 2. [file 12864_2021_7986_MOESM2_ESM.zip › 94_replicates_4_dilutions_set_results.xls]

## Sheet: read_me
LinRegPCR			missing value
	target_quantity		-999
	Cq		0
	mean_efficency		0
FPK_PCR
	missing values all		NA
5PSM
	no remarks
DART and FPLM
	missing values		0
	action JMR
	target_quantity was calculated for missing Efficiecny and Cq
		recoded into 0 when Efficiency or Cq are missing
PCR_Miner
	original column		parameter		missing value
	Noise(SPE):		baseline		error!
	DynamicThreshold:		Nq		error!
	WeightedAverage_OfEfficiency:		indiv_efficiency		error!		added 1
	CT:		Cq		error!
	1/(1+E)^CT (with mean efficiency)		target_quantity		0		now: 1/E^CT
	Gene Efficiency		mean_efficiency				added 1
Cy0
	Log_quantity based on 0,-1,-2,-3 for dilution series
	converted to quantity as q = 10^log(q)
CqMAN	missing values		0

## Sheet: Cy0
Cycle		Cy0	Log_quantity	quantity
MYCN_NTC_1		37.221
MYCN_NTC_2
MYCN_STDA15_1		21.1712	-0.0328146	0.927226
MYCN_STDA1500_1		28.0443	-1.93785	0.0115386
MYCN_STDA15_2		21.3281	-0.0159372	0.963968
MYCN_STDA1500_2		27.7111	-1.9506	0.0112048
MYCN_STDA15_3		21.2701	0.00970611	1.0226
MYCN_STDA1500_3		27.8036	-2.01246	0.00971715
MYCN_STDA15_4		21.3094	-0.00810001	0.981522
MYCN_STDA1500_4		28.2329	-2.05822	0.0087455
MYCN_STDA15_5		21.2722	0.0587398	1.14483
MYCN_STDA1500_5		27.8275	-2.09634	0.00801056
MYCN_STDA15_6		21.3997	-0.0510522	0.889094
MYCN_STDA1500_6		27.6962	-1.88491	0.0130343
MYCN_STDA15_7		21.2052	0.0139951	1.03275
MYCN_STDA1500_7		28.0919	-2.03096	0.00931184
MYCN_STDA15_8		21.056	-0.0348486	0.922893
MYCN_STDA1500_8		27.8421	-1.90986	0.0123065
MYCN_STDA15_9		21.3214	0.019002	1.04473
MYCN_STDA1500_9		28.2929	-2.07422	0.00842907
MYCN_STDA15_10		21.0183	-0.042104	0.907603
MYCN_STDA1500_10		27.8571	-1.87683	0.0132791
MYCN_STDA15_11		21.0554	0.0272225	1.06469
MYCN_STDA1500_11		27.798	-2.02433	0.00945526
MYCN_NTC_3
MYCN_NTC_4
MYCN_STDA150_1		24.5952	-0.981854	0.104267
MYCN_STDA15000_1		32.0477	-3.04748	0.000896431
MYCN_STDA150_2		24.5774	-1.0008	0.0998167
MYCN_STDA15000_2		31.2811	-3.03267	0.000927532
MYCN_STDA150_3		24.5593	-1.00833	0.0981005
MYCN_STDA15000_3			-2.98892	0.00102585
MYCN_STDA150_4		24.5198	-0.958742	0.109966
MYCN_STDA15000_4		31.3288	-2.97494	0.00105939
MYCN_STDA150_5		24.6142	-1.03994	0.0912135
MYCN_STDA15000_5		30.3404	-2.92246	0.00119547
MYCN_STDA150_6		24.5925	-0.980965	0.10448
MYCN_STDA15000_6		31.81	-3.08307	0.000825906
MYCN_STDA150_7		24.6385	-1.00551	0.0987392
MYCN_STDA15000_7		31.2795	-2.97752	0.00105312
MYCN_STDA150_8		24.523	-0.992795	0.101673
MYCN_STDA15000_8		32.0138	-3.06249	0.000865981
MYCN_STDA150_9		24.6865	-0.991393	0.102002
MYCN_STDA15000_9		31.221	-2.95339	0.0011133
MYCN_STDA150_10		24.5829	-0.998429	0.100362
MYCN_STDA15000_10		32.3517	-3.08264	0.000826729
MYCN_STDA150_11		24.5257	-1.02867	0.0936116
MYCN_STDA15000_11		30.9199	-2.97423	0.00106114

## Sheet: LinRegPCR
sample	name	Tissue	Cq	mean_PCR_eff	target_quantity
1	MYCN_NTC_1	NTC	0	0	-999
2	MYCN_NTC_2	NTC	0	0	-999
3	MYCN_STD_15_1	15	20.7722	1.86874	0.000640198
4	MYCN_STD_1500_1	1500	27.2969	1.86874	1.08276e-05
5	MYCN_STD_15_2	15	20.4784	1.86874	0.000769298
6	MYCN_STD_1500_2	1500	27.1155	1.86874	1.21282e-05
7	MYCN_STD_15_3	15	20.6596	1.86874	0.000686881
8	MYCN_STD_1500_3	1500	27.1321	1.86874	1.20031e-05
9	MYCN_STD_15_4	15	20.7486	1.86874	0.000649711
10	MYCN_STD_1500_4	1500	27.4821	1.86874	9.64353e-06
11	MYCN_STD_15_5	15	20.7389	1.86874	0.000653656
12	MYCN_STD_1500_5	1500	27.2859	1.86874	1.09027e-05
13	MYCN_STD_15_6	15	20.7468	1.86874	0.000650441
14	MYCN_STD_1500_6	1500	27.2499	1.86874	1.11503e-05
15	MYCN_STD_15_7	15	20.7842	1.86874	0.000635406
16	MYCN_STD_1500_7	1500	27.5092	1.86874	9.48155e-06
17	MYCN_STD_15_8	15	20.7954	1.86874	0.000630954
18	MYCN_STD_1500_8	1500	27.2437	1.86874	1.11936e-05
19	MYCN_STD_15_9	15	20.8199	1.86874	0.000621371
20	MYCN_STD_1500_9	1500	27.6568	1.86874	8.64574e-06
21	MYCN_STD_15_10	15	20.6331	1.86874	0.000698384
22	MYCN_STD_1500_10	1500	27.6538	1.86874	8.66203e-06
23	MYCN_STD_15_11	15	20.7189	1.86874	0.000661877
24	MYCN_STD_1500_11	1500	27.4762	1.86874	9.67966e-06
25	MYCN_NTC_3	NTC	0	0	-999
26	MYCN_NTC_4	NTC	0	0	-999
27	MYCN_STD_150_1	150	24.0128	1.86874	8.43992e-05
28	MYCN_STD_15000_1	15000	31.2897	1.86874	8.91839e-07
29	MYCN_STD_150_2	150	24.0011	1.86874	8.50153e-05
30	MYCN_STD_15000_2	15000	30.4805	1.86874	1.47927e-06
31	MYCN_STD_150_3	150	23.9433	1.86874	8.81444e-05
32	MYCN_STD_15000_3	15000	30.6075	1.86874	1.36627e-06
33	MYCN_STD_150_4	150	24.0914	1.86874	8.03494e-05
34	MYCN_STD_15000_4	15000	30.5523	1.86874	1.41429e-06
35	MYCN_STD_150_5	150	24.0383	1.86874	8.30605e-05
36	MYCN_STD_15000_5	15000	30.5258	1.86874	1.43792e-06
37	MYCN_STD_150_6	150	24.2667	1.86874	7.20076e-05
38	MYCN_STD_15000_6	15000	31.2411	1.86874	9.19407e-07
39	MYCN_STD_150_7	150	24.2263	1.86874	7.38508e-05
40	MYCN_STD_15000_7	15000	30.7323	1.86874	1.26378e-06
41	MYCN_STD_150_8	150	24.0532	1.86874	8.22945e-05
42	MYCN_STD_15000_8	15000	31.3351	1.86874	8.66915e-07
43	MYCN_STD_150_9	150	24.2037	1.86874	7.49009e-05
44	MYCN_STD_15000_9	15000	30.6186	1.86874	1.35689e-06
45	MYCN_STD_150_10	150	24.1496	1.86874	7.74791e-05
46	MYCN_STD_15000_10	15000	31.4047	1.86874	8.29963e-07
47	MYCN_STD_150_11	150	24.1191	1.86874	7.89694e-05
48	MYCN_STD_15000_11	15000	30.4063	1.86874	1.54949e-06

## Sheet: PCR_Miner
SampleNames:	Cq	target_quantity	mean_efficiency
MYCN_NTC_1	37.1968	7.56687e-12	1.99058
MYCN_NTC_2	Error!	0
MYCN_STDA15_1	21.0242	5.17837e-07
MYCN_STDA1500_1	27.632	5.47767e-09
MYCN_STDA15_2	21.1869	4.62966e-07
MYCN_STDA1500_2	27.3372	6.7102e-09
MYCN_STDA15_3	21.0858	4.96337e-07
MYCN_STDA1500_3	27.4739	6.10752e-09
MYCN_STDA15_4	21.1324	4.80666e-07
MYCN_STDA1500_4	27.8579	4.68875e-09
MYCN_STDA15_5	21.1082	4.88741e-07
MYCN_STDA1500_5	27.4921	6.03147e-09
MYCN_STDA15_6	21.1067	4.89246e-07
MYCN_STDA1500_6	27.3756	6.53513e-09
MYCN_STDA15_7	21.0362	5.13577e-07
MYCN_STDA1500_7	27.6806	5.29744e-09
MYCN_STDA15_8	20.9027	5.63014e-07
MYCN_STDA1500_8	27.5062	5.97321e-09
MYCN_STDA15_9	21.1799	4.65203e-07
MYCN_STDA1500_9	27.93	4.4617e-09
MYCN_STDA15_10	20.8786	5.72433e-07
MYCN_STDA1500_10	27.52	5.91673e-09
MYCN_STDA15_11	20.903	5.62898e-07
MYCN_STDA1500_11	27.4673	6.13533e-09
MYCN_NTC_3	Error!	0
MYCN_NTC_4	Error!	0
MYCN_STDA150_1	24.2697	5.54441e-08
MYCN_STDA15000_1	31.5631	3.65828e-10
MYCN_STDA150_2	24.2791	5.50864e-08
MYCN_STDA15000_2	30.8234	6.08741e-10
MYCN_STDA150_3	24.2349	5.67884e-08
MYCN_STDA15000_3	30.8886	5.82022e-10
MYCN_STDA150_4	24.2786	5.51054e-08
MYCN_STDA15000_4	30.8432	6.005e-10
MYCN_STDA150_5	24.2891	5.47085e-08
MYCN_STDA15000_5	30.6426	6.89427e-10
MYCN_STDA150_6	24.3	5.42995e-08
MYCN_STDA15000_6	31.3207	4.32265e-10
MYCN_STDA150_7	24.3427	5.27266e-08
MYCN_STDA15000_7	30.8181	6.10966e-10
MYCN_STDA150_8	24.2237	5.7228e-08
MYCN_STDA15000_8	31.5512	3.68838e-10
MYCN_STDA150_9	24.3983	5.07465e-08
MYCN_STDA15000_9	30.74	6.44715e-10
MYCN_STDA150_10	24.2435	5.64532e-08
MYCN_STDA15000_10	31.8583	2.98551e-10
MYCN_STDA150_11	24.3407	5.27992e-08
MYCN_STDA15000_11	30.454	7.85011e-10

## Sheet: 5PSM
Cycle	Target	Cq	E
MYCN_NTC_1	4.03045e-07	38.23	1.74626
MYCN_NTC_2	2926.55	45
MYCN_STDA15_1	0.00137004	21.38
MYCN_STDA1500_1	5.13566e-05	28.13
MYCN_STDA15_2	0.00162028	21.5
MYCN_STDA1500_2	3.91146e-05	27.8
MYCN_STDA15_3	0.000939126	21.39
MYCN_STDA1500_3	5.35665e-05	27.93
MYCN_STDA15_4	0.00122663	21.46
MYCN_STDA1500_4	6.09582e-05	28.39
MYCN_STDA15_5	0.00114791	21.4
MYCN_STDA1500_5	3.93534e-05	27.97
MYCN_STDA15_6	0.000866757	21.4
MYCN_STDA1500_6	2.7002e-05	27.84
MYCN_STDA15_7	0.000969992	21.36
MYCN_STDA1500_7	2.98904e-05	28.14
MYCN_STDA15_8	0.000712797	21.2
MYCN_STDA1500_8	3.54335e-05	27.97
MYCN_STDA15_9	0.00107036	21.46
MYCN_STDA1500_9	3.91679e-05	28.45
MYCN_STDA15_10	0.000954059	21.13
MYCN_STDA1500_10	5.49102e-05	27.96
MYCN_STDA15_11	0.00113956	21.18
MYCN_STDA1500_11	1.47927e-05	27.9
MYCN_NTC_3	239.498	45
MYCN_NTC_4	811.643	45
MYCN_STDA150_1	0.00023959	24.64
MYCN_STDA15000_1	7.6915e-06	32.22
MYCN_STDA150_2	0.00025307	24.62
MYCN_STDA15000_2	7.38143e-06	31.45
MYCN_STDA150_3	0.000188376	24.58
MYCN_STDA15000_3	1.15081e-05	31.56
MYCN_STDA150_4	0.000452307	24.56
MYCN_STDA15000_4	6.40735e-06	31.46
MYCN_STDA150_5	0.000130096	24.66
MYCN_STDA15000_5	5.84925e-06	31.27
MYCN_STDA150_6	0.000168874	24.66
MYCN_STDA15000_6	1.03638e-05	31.98
MYCN_STDA150_7	0.000116935	24.68
MYCN_STDA15000_7	9.58672e-06	31.5
MYCN_STDA150_8	0.000131584	24.54
MYCN_STDA15000_8	5.32407e-06	32.18
MYCN_STDA150_9	0.000111141	24.7
MYCN_STDA15000_9	2.31637e-06	31.34
MYCN_STDA150_10	0.0005177	24.58
MYCN_STDA15000_10	8.12156e-06	32.71
MYCN_STDA150_11	0.000864769	24.73
MYCN_STDA15000_11	5.8713e-06	31.16

## Sheet: DART
cycle	target_quantity	Cq	mean E
MYCN_NTC_1	1.68068e-08	34.102	1.90475
MYCN_NTC_2	0	0
MYCN_STDA15_1	0.000515745	18.429
MYCN_STDA1500_1	1.91061e-05	24.765
MYCN_STDA15_2	0.000507	18.226
MYCN_STDA1500_2	1.32617e-05	24.634
MYCN_STDA15_3	0.000476854	18.339
MYCN_STDA1500_3	2.43466e-05	24.595
MYCN_STDA15_4	0.00100473	18.239
MYCN_STDA1500_4	1.22889e-05	25.029
MYCN_STDA15_5	0.000658525	18.32
MYCN_STDA1500_5	8.78044e-06	24.878
MYCN_STDA15_6	0.000476608	18.384
MYCN_STDA1500_6	5.7128e-06	24.873
MYCN_STDA15_7	0.000460987	18.467
MYCN_STDA1500_7	1.56035e-05	25.015
MYCN_STDA15_8	0.000826079	18.305
MYCN_STDA1500_8	1.01637e-05	24.77
MYCN_STDA15_9	0.00052374	18.43
MYCN_STDA1500_9	1.00303e-05	25.172
MYCN_STDA15_10	0.000475579	18.307
MYCN_STDA1500_10	1.0106e-05	25.236
MYCN_STDA15_11	0.00088826	18.205
MYCN_STDA1500_11	2.87451e-05	24.811
MYCN_NTC_3	0	0
MYCN_NTC_4	0	0
MYCN_STDA150_1	9.1854e-05	21.572
MYCN_STDA15000_1	1.91014e-06	28.734
MYCN_STDA150_2	5.54722e-05	21.577
MYCN_STDA15000_2	1.25168e-06	28.029
MYCN_STDA150_3	5.21985e-05	21.601
MYCN_STDA15000_3	1.8182e-06	28.141
MYCN_STDA150_4	4.81021e-05	21.721
MYCN_STDA15000_4	1.12717e-06	28.143
MYCN_STDA150_5	9.78553e-05	21.513
MYCN_STDA15000_5	1.08649e-06	28.069
MYCN_STDA150_6	7.26708e-05	21.845
MYCN_STDA15000_6	4.85124e-06	28.626
MYCN_STDA150_7	6.20004e-05	21.79
MYCN_STDA15000_7	2.64718e-06	28.202
MYCN_STDA150_8	3.84283e-05	21.687
MYCN_STDA15000_8	2.17858e-06	28.777
MYCN_STDA150_9	8.32773e-05	21.642
MYCN_STDA15000_9	1.38036e-06	28.216
MYCN_STDA150_10	7.11553e-05	21.713
MYCN_STDA15000_10	8.60894e-07	28.943
MYCN_STDA150_11	5.09802e-05	21.788
MYCN_STDA15000_11	2.80593e-06	27.985

## Sheet: FPLM
	target_quantity	Cq	Nq	mean E
MYCN_NTC_1	3.62213e-09	34.049	96.398	1.9844
MYCN_NTC_2	0	0	96.398
MYCN_STDA15_1	0.000297883	18.144	96.398
MYCN_STDA1500_1	3.41533e-06	24.771	96.398
MYCN_STDA15_2	0.000520124	17.714	96.398
MYCN_STDA1500_2	3.89655e-06	24.44	96.398
MYCN_STDA15_3	0.000282538	18.265	96.398
MYCN_STDA1500_3	4.14772e-06	24.459	96.398
MYCN_STDA15_4	0.000387781	18.04	96.398
MYCN_STDA1500_4	4.27567e-06	24.956	96.398
MYCN_STDA15_5	0.000195438	18.125	96.398
MYCN_STDA1500_5	3.97371e-06	24.697	96.398
MYCN_STDA15_6	0.000346357	18.27	96.398
MYCN_STDA1500_6	5.19403e-06	24.692	96.398
MYCN_STDA15_7	0.000213958	18.279	96.398
MYCN_STDA1500_7	5.36922e-06	24.857	96.398
MYCN_STDA15_8	0.000431254	18.093	96.398
MYCN_STDA1500_8	1.26336e-05	24.539	96.398
MYCN_STDA15_9	0.000322024	18.33	96.398
MYCN_STDA1500_9	3.89408e-06	25.145	96.398
MYCN_STDA15_10	0.000155034	18.313	96.398
MYCN_STDA1500_10	1.73402e-06	25.011	96.398
MYCN_STDA15_11	0.000467286	18.075	96.398
MYCN_STDA1500_11	8.47581e-06	24.585	96.398
MYCN_NTC_3	0	0	96.398
MYCN_NTC_4	0	0	96.398
MYCN_STDA150_1	6.22412e-05	21.312	96.398
MYCN_STDA15000_1	1.42816e-07	28.774	96.398
MYCN_STDA150_2	5.09579e-05	21.232	96.398
MYCN_STDA15000_2	6.955e-07	27.538	96.398
MYCN_STDA150_3	3.18073e-05	21.511	96.398
MYCN_STDA15000_3	4.27608e-07	28.1	96.398
MYCN_STDA150_4	2.17809e-05	21.615	96.398
MYCN_STDA15000_4	4.35317e-07	27.708	96.398
MYCN_STDA150_5	5.96594e-05	21.241	96.398
MYCN_STDA15000_5	6.07254e-07	28.022	96.398
MYCN_STDA150_6	2.82558e-05	21.713	96.398
MYCN_STDA15000_6	1.03363e-06	28.522	96.398
MYCN_STDA150_7	2.25173e-05	21.803	96.398
MYCN_STDA15000_7	9.16232e-07	27.989	96.398
MYCN_STDA150_8	3.33789e-05	21.54	96.398
MYCN_STDA15000_8	6.91357e-07	28.455	96.398
MYCN_STDA150_9	6.21685e-05	21.324	96.398
MYCN_STDA15000_9	5.39952e-07	27.99	96.398
MYCN_STDA150_10	0.000146169	21.151	96.398
MYCN_STDA15000_10	1.00159e-07	28.988	96.398
MYCN_STDA150_11	4.50213e-05	21.23	96.398
MYCN_STDA15000_11	9.61708e-07	27.382	96.398

## Sheet: FPK_PCR
	target_quantity	Cq	mean E
MYCN_NTC_1	2.4041e-11	40.2386	2.30113
MYCN_NTC_2	NA	NA
MYCN_STDA15_1	1.40316e-05	21.8818
MYCN_STDA1500_1	6.4321e-08	28.3784
MYCN_STDA15_2	9.37538e-06	21.6414
MYCN_STDA1500_2	5.66888e-08	28.203
MYCN_STDA15_3	1.01626e-05	21.7868
MYCN_STDA1500_3	5.55125e-08	28.2249
MYCN_STDA15_4	8.88028e-06	21.8501
MYCN_STDA1500_4	5.54233e-08	28.5943
MYCN_STDA15_5	5.40617e-06	21.8368
MYCN_STDA1500_5	4.67561e-08	28.4121
MYCN_STDA15_6	7.76998e-06	21.8238
MYCN_STDA1500_6	4.68011e-08	28.3409
MYCN_STDA15_7	6.17222e-06	21.9216
MYCN_STDA1500_7	5.4183e-08	28.6182
MYCN_STDA15_8	1.30843e-05	21.8637
MYCN_STDA1500_8	7.90235e-08	28.324
MYCN_STDA15_9	8.77548e-06	21.9094
MYCN_STDA1500_9	4.74654e-08	28.7323
MYCN_STDA15_10	7.78951e-06	21.7408
MYCN_STDA1500_10	2.97299e-08	28.7882
MYCN_STDA15_11	1.34683e-05	21.7961
MYCN_STDA1500_11	5.94447e-08	28.4795
MYCN_NTC_3	NA	NA
MYCN_NTC_4	NA	NA
MYCN_STDA150_1	5.00567e-07	25.1168
MYCN_STDA15000_1	1.43763e-09	32.3739
MYCN_STDA150_2	4.06209e-07	25.0277
MYCN_STDA15000_2	2.64313e-09	31.519
MYCN_STDA150_3	4.86411e-07	25.0454
MYCN_STDA15000_3	4.00674e-09	31.7205
MYCN_STDA150_4	2.67142e-07	25.1567
MYCN_STDA15000_4	2.4871e-09	31.6573
MYCN_STDA150_5	4.81668e-07	25.0715
MYCN_STDA15000_5	3.43287e-09	31.6181
MYCN_STDA150_6	3.28139e-07	25.3982
MYCN_STDA15000_6	2.0162e-09	32.4069
MYCN_STDA150_7	3.28196e-07	25.2963
MYCN_STDA15000_7	5.13317e-09	31.8362
MYCN_STDA150_8	3.76695e-07	25.0847
MYCN_STDA15000_8	1.66495e-09	32.4418
MYCN_STDA150_9	4.21863e-07	25.1802
MYCN_STDA15000_9	2.25404e-09	31.7456
MYCN_STDA150_10	2.7574e-07	25.2467
MYCN_STDA15000_10	6.81248e-10	32.4364
MYCN_STDA150_11	3.3265e-07	25.2717
MYCN_STDA15000_11	2.25698e-09	31.5826

## Sheet: CqMAN
Cycle		CqMAN	quantity	mean_efficiency
MYCN_NTC_1		0	0	1.74001
MYCN_NTC_2		0	0
MYCN_STDA15_1		18.83	2.95385e-05
MYCN_STDA1500_1		27.21	2.8481e-07
MYCN_STDA15_2		18.98	2.71836e-05
MYCN_STDA1500_2		27.33	2.66495e-07
MYCN_STDA15_3		18.99	2.70334e-05
MYCN_STDA1500_3		27.24	2.80117e-07
MYCN_STDA15_4		18.54	3.46856e-05
MYCN_STDA1500_4		27.11	3.01031e-07
MYCN_STDA15_5		18.75	3.08769e-05
MYCN_STDA1500_5		27.31	2.69464e-07
MYCN_STDA15_6		19.22	2.37998e-05
MYCN_STDA1500_6		27.48	2.45249e-07
MYCN_STDA15_7		18.76	3.07063e-05
MYCN_STDA1500_7		27.43	2.52136e-07
MYCN_STDA15_8		19.3	2.27682e-05
MYCN_STDA1500_8		27.57	2.33323e-07
MYCN_STDA15_9		19.18	2.4333e-05
MYCN_STDA1500_9		27.22	2.83237e-07
MYCN_STDA15_10		18.8	3.00335e-05
MYCN_STDA1500_10		27.11	3.01031e-07
MYCN_STDA15_11		19.28	2.30219e-05
MYCN_STDA1500_11		27.35	2.63559e-07
MYCN_NTC_3		0	0
MYCN_NTC_4		0	0
MYCN_STDA150_1		23.22	2.59634e-06
MYCN_STDA15000_1		31.15	3.21202e-08
MYCN_STDA150_2		23.26	2.53945e-06
MYCN_STDA15000_2		31.44	2.73538e-08
MYCN_STDA150_3		23.29	2.4976e-06
MYCN_STDA15000_3		31.5	2.64596e-08
MYCN_STDA150_4		22.64	3.58e-06
MYCN_STDA15000_4		31.44	2.73538e-08
MYCN_STDA150_5		23.17	2.66925e-06
MYCN_STDA15000_5		31.57	2.54534e-08
MYCN_STDA150_6		23.05	2.8527e-06
MYCN_STDA15000_6		31.41	2.78121e-08
MYCN_STDA150_7		23.31	2.47009e-06
MYCN_STDA15000_7		31.56	2.55948e-08
MYCN_STDA150_8		23.26	2.53945e-06
MYCN_STDA15000_8		31.37	2.84352e-08
MYCN_STDA150_9		23.01	2.91661e-06
MYCN_STDA15000_9		31.53	2.60236e-08
MYCN_STDA150_10		23.13	2.72905e-06
MYCN_STDA15000_10		31.14	3.22986e-08
MYCN_STDA150_11		22.59	3.68053e-06
MYCN_STDA15000_11		31.47	2.6903e-08
