# Supplementary material for: Evaluation validation of a qPCR curve analysis method and conventional approaches
Source: BMC Genomics. 2021 Nov 16;22(Suppl 5):680. doi: 10.1186/s12864-021-07986-4 (PMC8596907; doi:10.1186/s12864-021-07986-4)
Supplement: Supplementary file 2 — Additional file 2. [file 12864_2021_7986_MOESM2_ESM.zip › biomaker_analysis_dilutoin_series.xls]

## Sheet: readme
NOTE:	This analysis template for dilution series is based on a 5 concentration series, with 3 replicates per concentration
	Green rows are reported performance results
	first column indicates row number in calculation sheets
SHEET	bias_and_deviat_from_regres
DATA
4-18	sort observed F0 data on concentration in a separate sheet and copy-pate them into the light blue cells
CALCULATIONS
22	determine mean input and mean F0 of maximum concentration
25-39	scale all data to set mean(max) to 1
41	calculate mean(min)
42	calculate mean(max)
43	calculate ratio = measure for bias, expected value is ratio bsed on column B
46-60	perform log-transform to ensure that all concentrations have the same impact on the performance
63	calculate slope of log-transformed data = measure for bias
64	calculate correlation coefficient (R) = measure for fit of line to observed data
65-71	calculations required to test whether slope differs from the expected value of 1
NOTE:	for an analysis method with low variance around the regression line the se-slope will be low
	and thus the slope will be significantly different from 1
	Therefore this test will favor analysis methods with high variance
77-117	calculation to determine deviation from linearity
	Theory:
	The grouping of data into triplicates allows the splitting of the residual variance (SSres) in F0 values around the regression line into
	SSwithin (within triplicate variation) and SSdeviation (from mean per triplicate to regression line)
	The former is a measure for reproducibility, latter is a measure for the linearity of teh regression line
118	MSwithin
137	mean RE
159	mean CV
161	detectable difference
SHEET	Target_Quantities
	F0 values as observed by the different curve analysis methods
SHEET	Cq_values
	Cq values as determined by the different curve analysis methods

## Sheet: bias_and_deviat_from_regres
	MUST BE SORTED PER CONCENTRATION BEFORE PASTING	observed F0 values per gene (example data are from CqMAN analysis)
		AHCY	AKR1C1	ARHGEF7	BIRC5	CAMTA1	CAMTA2	CD44	CDCA5	CDH5	CDKN3	CLSTN1	CPSG3	DDC	ECEL1	ELAVL4	EPB41L3	EPHA5	EPN2	FYN	HIVEP2
	15	3.90684e-09	3.28961e-10	1.63041e-09	1.06788e-08	9.26164e-09	2.71143e-08	1.15066e-09	1.00626e-08	1.60207e-09	6.4519e-09	1.12023e-09	3.39201e-10	2.37826e-10	2.95022e-10	3.18315e-10	7.63145e-10	3.71106e-10	3.14498e-10	2.94416e-09	8.22754e-10
	15	3.4867e-09	3.99449e-10	2.03238e-09	7.57257e-09	8.39891e-09	2.58841e-08	1.41658e-09	9.21523e-09	2.00822e-09	6.30743e-09	1.04659e-09	4.06585e-10	2.23696e-10	3.17754e-10	3.10048e-10	8.08326e-10	3.82268e-10	2.82401e-10	3.0814e-09	8.34178e-10
	15	2.44569e-09	3.74417e-10	1.77828e-09	9.36049e-09	7.57287e-09	2.87345e-08	1.02514e-09	9.54526e-09	1.62289e-09	5.66415e-09	1.14332e-09	4.14854e-10	2.01987e-10	3.01055e-10	3.01995e-10	6.33031e-10	4.08626e-10	3.10295e-10	3.06141e-09	8.17101e-10
	150	2.36194e-08	3.04775e-09	1.48687e-08	5.16079e-08	5.57236e-08	1.3377e-07	2.70961e-08	2.6539e-07	7.90929e-08	6.68618e-08	2.60957e-08	3.95551e-09	1.8956e-09	3.60652e-09	3.20416e-09	7.40089e-09	1.69467e-09	2.70808e-09	1.8941e-08	2.463e-08
	150	1.80713e-08	3.49142e-09	1.54766e-08	4.57581e-08	4.30162e-08	1.32996e-07	2.98913e-08	2.38803e-07	8.06397e-08	7.0357e-08	2.85075e-08	3.50541e-09	2.01534e-09	3.17255e-09	3.55982e-09	6.93717e-09	1.53907e-09	2.41539e-09	2.12953e-08	1.74481e-08
	150	2.06194e-08	3.31526e-09	1.60021e-08	3.98802e-08	4.06119e-08	1.27701e-07	2.8214e-08	2.40208e-07	6.77404e-08	6.48248e-08	1.948e-08	3.10654e-09	1.92158e-09	2.77203e-09	3.67887e-09	7.13957e-09	1.62099e-09	2.56617e-09	1.88181e-08	2.25184e-08
	1500	2.94805e-07	3.7056e-08	9.0227e-08	9.92e-07	1.20207e-06	2.7516e-06	3.68631e-07	1.45374e-06	3.947e-07	6.85096e-07	1.91343e-07	4.03324e-08	1.89135e-08	3.25422e-08	3.31131e-08	2.35048e-07	1.72252e-08	3.11424e-08	1.49098e-07	1.29745e-07
	1500	2.86242e-07	3.42872e-08	9.14401e-08	9.69527e-07	1.11546e-06	2.91602e-06	3.30321e-07	1.18398e-06	3.44659e-07	6.81228e-07	1.38059e-07	4.08774e-08	1.85312e-08	3.41163e-08	3.12094e-08	1.93576e-07	1.32908e-08	2.81528e-08	1.25886e-07	1.16194e-07
	1500	2.84805e-07	2.62966e-08	6.95388e-08	8.89693e-07	1.07763e-06	2.23277e-06	3.7943e-07	1.30811e-06	3.55204e-07	6.04863e-07	1.37124e-07	4.08774e-08	1.94354e-08	3.45798e-08	3.00015e-08	1.96379e-07	1.24335e-08	3.11424e-08	1.37896e-07	1.17807e-07
	15000	2.52812e-06	3.43316e-07	1.07479e-06	4.37419e-06	9.81001e-06	3.8166e-05	1.3995e-06	7.1655e-06	1.81113e-06	5.75792e-06	9.52209e-07	3.20824e-07	2.07575e-07	2.89698e-07	3.16228e-07	3.59234e-07	2.57367e-07	2.62803e-07	1.6251e-06	8.40523e-07
	15000	1.80631e-06	3.54607e-07	1.17226e-06	4.08359e-06	8.99913e-06	4.08939e-05	1.44885e-06	6.75737e-06	2.12835e-06	5.44098e-06	8.65744e-07	3.12326e-07	2.02001e-07	2.8775e-07	3.33317e-07	4.48923e-07	3.38533e-07	2.49031e-07	1.57306e-06	7.12338e-07
	15000	1.94387e-06	3.93293e-07	1.27007e-06	5.04774e-06	1.19289e-05	4.839e-05	1.68359e-06	7.42212e-06	2.15601e-06	6.30386e-06	1.06165e-06	3.43093e-07	2.1476e-07	3.09921e-07	3.39961e-07	4.96461e-07	3.89703e-07	3.17283e-07	2.12214e-06	7.84524e-07
	150000	3.79738e-05	4.57371e-06	1.35234e-05	9.37487e-05	8.82607e-05	0.000139156	1.49388e-05	0.000185686	2.35149e-05	6.38648e-05	1.72477e-05	3.13742e-06	2.12825e-06	2.49168e-06	3.2466e-06	8.49632e-06	2.90186e-06	8.44606e-07	2.92376e-05	4.00319e-06
	150000	3.02446e-05	3.52776e-06	2.47989e-05	8.55633e-05	1.7371e-05	0.000351814	1.71598e-05	0.000167573	1.56851e-05	4.65498e-05	1.87141e-05	2.82783e-06	2.14279e-06	4.57353e-06	1.20416e-06	5.39102e-06	2.67476e-06	2.3884e-06	1.44041e-05	1.58535e-05
	150000	1.72421e-05	3.34976e-06	2.05696e-05	9.95846e-05	5.50866e-05	0.00019249	2.18651e-05	0.000129467	3.46186e-05	4.96771e-05	3.68994e-05	3.74299e-06	3.42825e-06	3.40091e-06	3.10048e-06	9.46383e-06	6.35417e-07	3.27153e-06	3.26585e-05	1.14655e-05
	mean(max)	mean(max)	mean(max)	mean(max)	mean(max)	mean(max)	mean(max)	mean(max)	mean(max)	mean(max)	mean(max)	mean(max)	mean(max)	mean(max)	mean(max)	mean(max)	mean(max)	mean(max)	mean(max)	mean(max)	mean(max)
	150000	2.84868e-05	3.81708e-06	1.96306e-05	9.29655e-05	5.35727e-05	0.00022782	1.79879e-05	0.000160909	2.46062e-05	5.33639e-05	2.42871e-05	3.23608e-06	2.56643e-06	3.48871e-06	2.51708e-06	7.78372e-06	2.07068e-06	2.16818e-06	2.54334e-05	1.04407e-05
	scale both input and output to mean(max) = 1
	0.0001	0.000137145	8.61814e-05	8.30545e-05	0.000114868	0.00017288	0.000119016	6.39687e-05	6.2536e-05	6.51083e-05	0.000120904	4.61245e-05	0.000104819	9.26682e-05	8.45649e-05	0.000126462	9.80438e-05	0.000179219	0.000145052	0.000115759	7.88025e-05
	0.0001	0.000122397	0.000104648	0.000103531	8.14557e-05	0.000156776	0.000113617	7.87519e-05	5.72699e-05	8.16145e-05	0.000118197	4.30925e-05	0.000125641	8.71624e-05	9.10807e-05	0.000123178	0.000103848	0.00018461	0.000130248	0.000121156	7.98966e-05
	0.0001	8.58533e-05	9.809e-05	9.0587e-05	0.000100688	0.000141357	0.000126128	5.69908e-05	5.93209e-05	6.59544e-05	0.000106142	4.70751e-05	0.000128197	7.87035e-05	8.62943e-05	0.000119978	8.13276e-05	0.000197339	0.000143113	0.00012037	7.8261e-05
	0.001	0.000829133	0.000798452	0.000757425	0.000555129	0.00104015	0.000587175	0.00150635	0.00164932	0.00321435	0.00125294	0.00107447	0.00122231	0.000738614	0.00103377	0.00127297	0.000950817	0.000818415	0.00124901	0.000744729	0.00235903
	0.001	0.000634374	0.000914683	0.00078839	0.000492205	0.00080295	0.000583777	0.00166175	0.00148409	0.00327721	0.00131844	0.00117377	0.00108323	0.000785269	0.000909376	0.00141427	0.000891241	0.000743269	0.00111402	0.000837296	0.00167116
	0.001	0.000723822	0.000868533	0.000815159	0.000428978	0.00075807	0.000560536	0.0015685	0.00149282	0.00275298	0.00121477	0.000802071	0.000959968	0.000748736	0.000794571	0.00146156	0.000917244	0.000782832	0.00118356	0.000739897	0.00215679
	0.01	0.0103488	0.00970796	0.00459624	0.0106706	0.022438	0.012078	0.0204933	0.00903457	0.0160407	0.0128382	0.00787839	0.0124634	0.00736957	0.00932788	0.0131554	0.0301973	0.00831863	0.0143634	0.0058623	0.0124269
	0.01	0.0100482	0.00898258	0.00465804	0.0104289	0.0208215	0.0127997	0.0183635	0.0073581	0.014007	0.0127657	0.00568449	0.0126318	0.00722063	0.00977905	0.0123991	0.0248693	0.00641858	0.0129846	0.00494964	0.0111289
	0.01	0.00999779	0.00688918	0.00354237	0.00957014	0.0201152	0.0098006	0.0210937	0.00812949	0.0144355	0.0113347	0.00564596	0.0126318	0.00757294	0.00991192	0.0119192	0.0252295	0.00600457	0.0143634	0.00542185	0.0112834
	0.1	0.088747	0.0899421	0.0547506	0.0470518	0.183116	0.167527	0.0778026	0.0445314	0.0736045	0.107899	0.0392064	0.0991396	0.0808809	0.0830387	0.125633	0.0461519	0.124291	0.121209	0.0638961	0.0805043
	0.1	0.0634087	0.0929001	0.0597161	0.0439258	0.16798	0.179501	0.0805458	0.041995	0.0864964	0.10196	0.0356463	0.0965136	0.0787088	0.0824803	0.132422	0.0576745	0.163489	0.114857	0.0618501	0.0682269
	0.1	0.0682376	0.103035	0.0646985	0.0542969	0.222667	0.212404	0.0935955	0.0461262	0.0876204	0.11813	0.0437125	0.106021	0.0836806	0.0888354	0.135062	0.0637819	0.1882	0.146336	0.0834391	0.0751408
	1	1.33303	1.19822	0.688895	1.00842	1.64749	0.610816	0.830493	1.15399	0.955649	1.19678	0.71016	0.969513	0.829266	0.714213	1.28983	1.09155	1.40141	0.389546	1.14958	0.383421
	1	1.0617	0.924204	1.26327	0.920376	0.32425	1.54426	0.953964	1.04142	0.637446	0.872308	0.770536	0.873845	0.834929	1.31095	0.478396	0.692601	1.29173	1.10157	0.566346	1.51843
	1	0.605266	0.877573	1.04783	1.0712	1.02826	0.844922	1.21554	0.804597	1.40691	0.930912	1.5193	1.15664	1.33581	0.974835	1.23178	1.21585	0.306864	1.50888	1.28408	1.09815
mean(min)	0.0001	0.000115132	9.63064e-05	9.23908e-05	9.90039e-05	0.000157004	0.000119587	6.65705e-05	5.97089e-05	7.08924e-05	0.000115081	4.54307e-05	0.000119552	8.6178e-05	8.73133e-05	0.000123206	9.44065e-05	0.000187056	0.000139471	0.000119095	7.89867e-05
mean(max)	1	1	1	1	1	1	1	1	1	1	1	1	1	1	1	1	1	1	1	1	1
ratio	S1 Bias as ratio mean(highest) / mean(lowest) expected: 10000	8685.7	10383.5	10823.6	10100.6	6369.26	8362.11	15021.7	16747.9	14105.9	8689.54	22011.5	8364.55	11603.9	11453	8116.49	10592.5	5345.99	7169.95	8396.67	12660.4
	take Log
	-4	-3.86282	-4.06459	-4.08064	-3.9398	-3.76226	-3.92439	-4.19403	-4.20387	-4.18636	-3.91756	-4.33607	-3.97956	-4.03307	-4.07281	-3.89804	-4.00858	-3.74661	-3.83848	-3.93644	-4.10346
	-4	-3.91223	-3.98027	-3.98493	-4.08908	-3.80472	-3.94456	-4.10374	-4.24207	-4.08823	-3.9274	-4.3656	-3.90087	-4.05967	-4.04057	-3.90947	-3.9836	-3.73374	-3.88523	-3.91666	-4.09747
	-4	-4.06624	-4.00838	-4.04293	-3.99702	-3.84968	-3.89919	-4.2442	-4.22679	-4.18076	-3.97411	-4.32721	-3.89212	-4.10401	-4.06402	-3.9209	-4.08976	-3.70479	-3.84432	-3.91948	-4.10645
	-3	-3.08138	-3.09775	-3.12066	-3.25561	-2.9829	-3.23123	-2.82207	-2.7827	-2.49291	-2.90207	-2.96881	-2.91282	-3.13158	-2.98558	-2.89518	-3.0219	-3.08703	-2.90343	-3.128	-2.62727
	-3	-3.19765	-3.03873	-3.10326	-3.30785	-3.09531	-3.23375	-2.77943	-2.82854	-2.4845	-2.87994	-2.93042	-2.96528	-3.10498	-3.04126	-2.84947	-3.05	-3.12885	-2.95311	-3.07712	-2.77698
	-3	-3.14037	-3.06121	-3.08876	-3.36757	-3.12029	-3.2514	-2.80452	-2.82599	-2.5602	-2.91551	-3.09579	-3.01774	-3.12567	-3.09987	-2.83518	-3.03752	-3.10633	-2.92681	-3.13083	-2.66619
	-2	-1.98511	-2.01287	-2.3376	-1.97181	-1.64902	-1.91801	-1.68839	-2.04409	-1.79478	-1.8915	-2.10356	-1.90437	-2.13256	-2.03022	-1.8809	-1.52003	-2.07995	-1.84274	-2.23193	-1.90564
	-2	-1.99791	-2.0466	-2.3318	-1.98176	-1.68149	-1.8928	-1.73604	-2.13323	-1.85366	-1.89396	-2.24531	-1.89854	-2.14143	-2.0097	-1.90661	-1.60434	-2.19256	-1.88657	-2.30543	-1.95355
	-2	-2.0001	-2.16183	-2.45071	-2.01908	-1.69648	-2.00875	-1.67585	-2.08994	-1.84057	-1.94559	-2.24826	-1.89854	-2.12074	-2.00384	-1.92375	-1.59809	-2.22152	-1.84274	-2.26585	-1.94756
	-1	-1.05185	-1.04604	-1.26161	-1.32742	-0.737274	-0.775915	-1.10901	-1.35133	-1.1331	-0.966982	-1.40664	-1.00375	-1.09215	-1.08072	-0.900897	-1.33581	-0.905559	-0.916465	-1.19453	-1.09418
	-1	-1.19785	-1.03198	-1.22391	-1.35728	-0.774743	-0.745933	-1.09396	-1.3768	-1.063	-0.99157	-1.44799	-1.01541	-1.10398	-1.08365	-0.87804	-1.23902	-0.786512	-0.939841	-1.20866	-1.16604
	-1	-1.16598	-0.987015	-1.18911	-1.26522	-0.652345	-0.672836	-1.02875	-1.33605	-1.05739	-0.927641	-1.35939	-0.974607	-1.07738	-1.05141	-0.869468	-1.1953	-0.725379	-0.834649	-1.07863	-1.12412
	0	0.12484	0.078538	-0.161847	0.00364344	0.216823	-0.21409	-0.0806638	0.0622003	-0.0197018	0.0780143	-0.148644	-0.0134465	-0.0813064	-0.146172	0.110532	0.0380436	0.146564	-0.409441	0.0605375	-0.416324
	0	0.026003	-0.0342324	0.101498	-0.0360345	-0.48912	0.188721	-0.0204681	0.0176249	-0.195557	-0.0593299	-0.113207	-0.0585657	-0.0783507	0.117587	-0.320212	-0.159517	0.111172	0.0420116	-0.246919	0.181394
	0	-0.218054	-0.0567169	0.0202911	0.0298702	0.0121018	-0.0731836	0.0847702	-0.0944216	0.148265	-0.0310916	0.181645	0.0631992	0.125743	-0.011069	0.0905318	0.0848796	-0.513054	0.178656	0.108592	0.0406618
SSx	30
		AHCY	AKR1C1	ARHGEF7	BIRC5	CAMTA1	CAMTA2	CD44	CDCA5	CDH5	CDKN3	CLSTN1	CPSG3	DDC	ECEL1	ELAVL4	EPB41L3	EPHA5	EPN2	FYN	HIVEP2
	slope = bias	0.985063	1.00714	0.992498	1.00093	0.978236	1.0287	1.00752	0.989644	0.968694	0.980821	1.02261	0.980985	1.01381	1.00621	0.971665	0.981	0.958814	0.961697	0.974791	0.963744
	correlation (= R)	0.99679	0.996861	0.995254	0.988797	0.984152	0.987072	0.977757	0.992654	0.993893	0.987652	0.992428	0.992596	0.998716	0.99832	0.99412	0.985243	0.958927	0.978368	0.988235	0.978715
	Sres	0.120199	0.0555768	0.156681	0.170861	0.235585	0.192483	0.19599	0.202517	0.254352	0.0457427	0.192633	0.0497192	0.0643599	0.0620174	0.109858	0.246099	0.235222	0.136567	0.145515	0.20792
	Sxx	30	30	30	30	30	30	30	30	30	30	30	30	30	30	30	30	30	30	30	30
	se of slope	0.0219452	0.0101469	0.0286058	0.0311947	0.0430118	0.0351424	0.0357826	0.0369744	0.0464381	0.00835143	0.0351699	0.00907744	0.0117505	0.0113228	0.0200573	0.0449313	0.0429455	0.0249337	0.0265673	0.0379609
expected slope	1
	t	0.680653	0.703987	0.262259	0.0297677	0.506005	0.816555	0.210089	0.280086	0.67414	2.29644	0.642903	2.09476	1.17554	0.548781	1.41272	0.422873	0.959031	1.53621	0.948882	0.95508
	p (slope = 1)	0.508033	0.493859	0.797232	0.976704	0.621325	0.428893	0.836855	0.783819	0.512032	0.0389149	0.531464	0.0563462	0.260859	0.592457	0.18123	0.679299	0.355041	0.148462	0.359987	0.356961
		most slopes are significantly different from 1, because the se of the slope is very small
		larger se slope would be in favor of less precise method
		best te stick to comparing slopes and not testing them
	DEVIATION FROM REGRESSION
	is independent of scalling
	ncount	15	15	15	15	15	15	15	15	15	15	15	15	15	15	15	15	15	15	15	15
	ngroups (fixed)	5	5	5	5	5	5	5	5	5	5	5	5	5	5	5	5	5	5	5	5
	var	2.09274	2.17645	2.13362	2.17395	2.10213	2.30201	2.21086	2.13679	2.07086	2.06339	2.27531	2.06443	2.20631	2.17314	2.03435	2.11844	2.02136	1.99916	2.05584	2.03044
	SStotal	29.2983	30.4703	29.8707	30.4353	29.4299	32.2281	30.9521	29.915	28.9921	28.8875	31.8544	28.9021	30.8884	30.424	28.4809	29.6582	28.299	27.9883	28.7818	28.4261
	variance per concentration (fixed 3 rows)	0.0112572	0.00184317	0.00232434	0.00567213	0.0019114	0.00051674	0.00506621	0.000369744	0.00303694	0.000912911	0.00040405	0.00231911	0.00128421	0.000277682	0.000130612	0.00308079	0.000458953	0.000648899	0.000114528	2.09204e-05
		0.00338044	0.000887354	0.000255144	0.00313834	0.00535566	0.000120714	0.00045923	0.00066381	0.00172154	0.000322536	0.00749091	0.00275235	0.000195107	0.00326635	0.000982313	0.000198237	0.000438249	0.000617593	0.000913562	0.00603404
		6.55482e-05	0.00610089	0.00449446	0.000621066	0.000588603	0.00371883	0.00100863	0.0019871	0.000955785	0.000933064	0.00683978	1.13265e-05	0.000107746	0.000191801	0.000465306	0.0022066	0.00559371	0.000640361	0.00135303	0.000681407
		0.00589319	0.000950548	0.00131497	0.00220571	0.00393303	0.00281121	0.00182015	0.0004238	0.00177919	0.00103987	0.00196502	0.000441735	0.000177635	0.00031776	0.000263946	0.0051704	0.00839574	0.00305097	0.00508985	0.00130304
		0.0311515	0.00525277	0.0181865	0.00110094	0.131915	0.0417842	0.00701117	0.00651197	0.0295585	0.00526082	0.0328806	0.0037895	0.0140888	0.0173957	0.0591085	0.0168255	0.137668	0.0947232	0.0372043	0.0976514
	SS per concentration	0.0225143	0.00368634	0.00464867	0.0113443	0.0038228	0.00103348	0.0101324	0.000739488	0.00607388	0.00182582	0.0008081	0.00463822	0.00256842	0.000555365	0.000261224	0.00616159	0.000917906	0.0012978	0.000229056	4.18408e-05
		0.00676088	0.00177471	0.000510288	0.00627669	0.0107113	0.000241428	0.00091846	0.00132762	0.00344309	0.000645071	0.0149818	0.0055047	0.000390214	0.00653269	0.00196463	0.000396474	0.000876497	0.00123519	0.00182712	0.0120681
		0.000131096	0.0122018	0.00898892	0.00124213	0.00117721	0.00743766	0.00201726	0.00397421	0.00191157	0.00186613	0.0136796	2.26531e-05	0.000215491	0.000383603	0.000930612	0.00441321	0.0111874	0.00128072	0.00270606	0.00136281
		0.0117864	0.0019011	0.00262995	0.00441143	0.00786606	0.00562242	0.00364029	0.000847601	0.00355838	0.00207975	0.00393004	0.00088347	0.000355269	0.000635521	0.000527891	0.0103408	0.0167915	0.00610193	0.0101797	0.00260608
		0.0623029	0.0105055	0.0363729	0.00220187	0.26383	0.0835683	0.0140223	0.0130239	0.0591169	0.0105216	0.0657613	0.007579	0.0281776	0.0347914	0.118217	0.0336511	0.275335	0.189446	0.0744086	0.195303
	SSwithin (= sum of SS per concentration)	0.103496	0.0300694	0.0531508	0.0254764	0.287407	0.0979033	0.0307308	0.0199129	0.0741039	0.0169384	0.0991608	0.018628	0.031707	0.0428985	0.121901	0.0549632	0.305108	0.199362	0.0893506	0.211382
	SSbetween	29.1948	30.4402	29.8175	30.4098	29.1425	32.1302	30.9214	29.8951	28.918	28.8706	31.7552	28.8835	30.8567	30.3811	28.359	29.6032	27.9939	27.7889	28.6924	28.2147
	stexy	0.120199	0.0555768	0.156681	0.170861	0.235585	0.192483	0.19599	0.202517	0.254352	0.0457427	0.192633	0.0497192	0.0643599	0.0620174	0.109858	0.246099	0.235222	0.136567	0.145515	0.20792
	SSres	0.18782	0.0401542	0.319135	0.379514	0.721505	0.481645	0.499355	0.533172	0.841034	0.0272011	0.482399	0.032136	0.0538486	0.0500001	0.156895	0.787339	0.719282	0.242459	0.27527	0.562002
	Ssregression	29.1105	30.4301	29.5516	30.0557	28.7084	31.7464	30.4527	29.3819	28.1511	28.8603	31.372	28.8699	30.8345	30.374	28.324	28.8708	27.5797	27.7458	28.5065	27.8641
	SSdeviation	0.0843246	0.0100848	0.265984	0.354037	0.434097	0.383742	0.468624	0.513259	0.76693	0.0102627	0.383239	0.0135079	0.0221417	0.00710155	0.0349938	0.732376	0.414173	0.0430966	0.185919	0.35062
		SS	SS	SS	SS	SS	SS	SS	SS	SS	SS	SS	SS	SS	SS	SS	SS	SS	SS	SS	SS
	between	29.1948	30.4402	29.8175	30.4098	29.1425	32.1302	30.9214	29.8951	28.918	28.8706	31.7552	28.8835	30.8567	30.3811	28.359	29.6032	27.9939	27.7889	28.6924	28.2147
	regression	29.1105	30.4301	29.5516	30.0557	28.7084	31.7464	30.4527	29.3819	28.1511	28.8603	31.372	28.8699	30.8345	30.374	28.324	28.8708	27.5797	27.7458	28.5065	27.8641
	deviation	0.0843246	0.0100848	0.265984	0.354037	0.434097	0.383742	0.468624	0.513259	0.76693	0.0102627	0.383239	0.0135079	0.0221417	0.00710155	0.0349938	0.732376	0.414173	0.0430966	0.185919	0.35062
	within	0.103496	0.0300694	0.0531508	0.0254764	0.287407	0.0979033	0.0307308	0.0199129	0.0741039	0.0169384	0.0991608	0.018628	0.031707	0.0428985	0.121901	0.0549632	0.305108	0.199362	0.0893506	0.211382
		df	df	df	df	df	df	df	df	df	df	df	df	df	df	df	df	df	df	df	df
	between	4	4	4	4	4	4	4	4	4	4	4	4	4	4	4	4	4	4	4	4
	regression	1	1	1	1	1	1	1	1	1	1	1	1	1	1	1	1	1	1	1	1
	deviation	3	3	3	3	3	3	3	3	3	3	3	3	3	3	3	3	3	3	3	3
	within	10	10	10	10	10	10	10	10	10	10	10	10	10	10	10	10	10	10	10	10
		MS	MS	MS	MS	MS	MS	MS	MS	MS	MS	MS	MS	MS	MS	MS	MS	MS	MS	MS	MS
	between	7.2987	7.61005	7.45439	7.60244	7.28561	8.03255	7.73034	7.47378	7.2295	7.21765	7.93881	7.22086	7.71416	7.59527	7.08974	7.4008	6.99848	6.94723	7.17311	7.05368
	regression	29.1105	30.4301	29.5516	30.0557	28.7084	31.7464	30.4527	29.3819	28.1511	28.8603	31.372	28.8699	30.8345	30.374	28.324	28.8708	27.5797	27.7458	28.5065	27.8641
	Reproducibility: MS within	0.0103496	0.00300694	0.00531508	0.00254764	0.0287407	0.00979033	0.00307308	0.00199129	0.00741039	0.00169384	0.00991608	0.0018628	0.0031707	0.00428985	0.0121901	0.00549632	0.0305108	0.0199362	0.00893506	0.0211382
	RE	0.371453	0.138186	0.169455	0.148683	0.728797	0.190163	0.360313	0.37464	0.348917	0.209039	0.538755	0.0481855	0.0733184	0.154351	0.264621	0.0195622	0.792195	0.450519	0.157594	0.211975
		0.223967	0.046479	0.0353105	0.185443	0.567759	0.136166	0.212481	0.427301	0.183855	0.181966	0.569075	0.256413	0.128376	0.0891932	0.231776	0.0384825	0.8461	0.302481	0.211556	0.201034
		0.141467	0.0190998	0.0941298	0.00687755	0.413568	0.261283	0.430092	0.406791	0.340456	0.0614204	0.529249	0.281965	0.212965	0.137057	0.199784	0.186724	0.973389	0.431131	0.203696	0.21739
		0.170867	0.201548	0.242575	0.444871	0.040148	0.412825	0.506353	0.649318	2.21435	0.252941	0.0744693	0.222313	0.261386	0.0337699	0.272968	0.0491833	0.181585	0.249013	0.255271	1.35903
		0.365626	0.0853168	0.21161	0.507795	0.19705	0.416223	0.661748	0.48409	2.27721	0.318439	0.173772	0.0832276	0.214731	0.0906241	0.414268	0.108759	0.256731	0.11402	0.162704	0.671161
		0.276178	0.131467	0.184841	0.571022	0.24193	0.439464	0.568497	0.492819	1.75298	0.214769	0.197929	0.0400317	0.251264	0.205429	0.461563	0.0827562	0.217168	0.183562	0.260103	1.15679
		0.0348825	0.0292041	0.540376	0.0670624	1.2438	0.207796	1.04933	0.0965426	0.604068	0.283818	0.212161	0.246335	0.263043	0.0672123	0.315537	2.01973	0.168137	0.43634	0.41377	0.242687
		0.00482113	0.101742	0.534196	0.0428886	1.08215	0.279969	0.836353	0.26419	0.400698	0.276571	0.431551	0.263177	0.277937	0.022095	0.239906	1.48693	0.358142	0.298456	0.505036	0.112892
		0.000221407	0.311082	0.645763	0.0429861	1.01152	0.0199402	1.10937	0.187051	0.443553	0.133469	0.435404	0.263177	0.242706	0.00880807	0.191917	1.52295	0.399543	0.43634	0.457815	0.128344
		0.11253	0.100579	0.452494	0.529482	0.831157	0.675271	0.221974	0.554686	0.263955	0.0789915	0.607936	0.00860445	0.191191	0.169613	0.256328	0.538481	0.242912	0.21209	0.361039	0.194957
		0.365913	0.0709993	0.402839	0.560742	0.679797	0.795009	0.194542	0.58005	0.135036	0.0196001	0.643537	0.0348639	0.212912	0.175197	0.324221	0.423255	0.634889	0.148574	0.381499	0.317731
		0.317624	0.0303509	0.353015	0.457031	1.22667	1.12404	0.064045	0.538738	0.123796	0.181297	0.562875	0.0602127	0.163194	0.111646	0.350616	0.362181	0.882005	0.46336	0.165609	0.248592
		0.333031	0.198224	0.311105	0.00842461	0.647493	0.389184	0.169507	0.153985	0.0443515	0.19678	0.28984	0.0304873	0.170734	0.285787	0.289828	0.09155	0.401406	0.610454	0.149576	0.616579
		0.0617029	0.0757965	0.263274	0.0796236	0.67575	0.544262	0.0460363	0.0414176	0.362554	0.127692	0.229464	0.126155	0.165071	0.310952	0.521604	0.307399	0.291729	0.101569	0.433654	0.518428
		0.394734	0.122427	0.0478305	0.071199	0.0282573	0.155078	0.215543	0.195403	0.406905	0.0690884	0.519304	0.156643	0.335806	0.0251652	0.231776	0.215849	0.693136	0.508885	0.284079	0.0981504
	mean RE	0.211668	0.110833	0.299254	0.248275	0.641056	0.403112	0.443078	0.363135	0.660179	0.173725	0.401021	0.141453	0.210976	0.125793	0.304448	0.49692	0.489271	0.329786	0.293533	0.419716
	SD
		2.15608e-05	7.64369e-06	8.45628e-06	1.36925e-05	1.28702e-05	5.12378e-06	9.07243e-06	2.16731e-06	7.58951e-06	6.41658e-06	1.6983e-06	1.04703e-05	5.7434e-06	2.75592e-06	2.64702e-06	9.54699e-06	7.59676e-06	6.56948e-06	2.38023e-06	6.80322e-07
		7.9598e-05	4.77853e-05	2.35904e-05	5.1501e-05	0.000123758	1.18388e-05	6.38623e-05	7.59158e-05	0.00023372	4.28103e-05	0.000157135	0.000107167	2.00385e-05	9.76789e-05	8.01183e-05	2.4387e-05	3.06925e-05	5.51194e-05	4.48189e-05	0.000288656
		0.00015497	0.00119508	0.000511988	0.000472223	0.000972261	0.0012781	0.00117141	0.000685141	0.00087535	0.000692303	0.00104342	7.9391e-05	0.000144404	0.000249959	0.000508866	0.0024312	0.00100755	0.000649994	0.000372668	0.000578888
		0.0109848	0.00560648	0.00406124	0.00434387	0.0230555	0.0189737	0.00688989	0.00170111	0.0063588	0.00667829	0.00330057	0.004009	0.00203509	0.00287327	0.00397158	0.00730972	0.0263133	0.0135917	0.00973082	0.00502553
		0.300295	0.141452	0.236916	0.0618606	0.540581	0.396541	0.160531	0.145613	0.315692	0.141186	0.36803	0.117447	0.237462	0.244267	0.36959	0.223208	0.492162	0.462577	0.311518	0.468534
	AV
		0.000115132	9.63064e-05	9.23908e-05	9.90039e-05	0.000157004	0.000119587	6.65705e-05	5.97089e-05	7.08924e-05	0.000115081	4.54307e-05	0.000119552	8.6178e-05	8.73133e-05	0.000123206	9.44065e-05	0.000187056	0.000139471	0.000119095	7.89867e-05
		0.00072911	0.000860556	0.000786991	0.000492104	0.000867056	0.000577163	0.00157887	0.00154208	0.00308151	0.00126205	0.00101677	0.0010885	0.00075754	0.000912572	0.00138293	0.000919767	0.000781505	0.0011822	0.000773974	0.00206233
		0.0101316	0.00852657	0.00426555	0.0102232	0.0211249	0.0115594	0.0199835	0.00817406	0.0148277	0.0123129	0.00640295	0.0125756	0.00738771	0.00967295	0.0124912	0.0267654	0.00691393	0.0139038	0.00541126	0.0116131
		0.0734644	0.0952924	0.0597217	0.0484248	0.191254	0.186477	0.0839813	0.0442175	0.0825738	0.10933	0.0395218	0.100558	0.0810901	0.0847848	0.131039	0.0558695	0.15866	0.127467	0.0697284	0.074624
		1	1	1	1	1	1	1	1	1	1	1	1	1	1	1	1	1	1	1	1
	CV
		0.187271	0.0793684	0.0915273	0.138303	0.0819734	0.0428456	0.136283	0.0362979	0.107057	0.0557572	0.0373822	0.0875794	0.0666457	0.0315635	0.0214845	0.101126	0.0406122	0.0471028	0.019986	0.00861312
		0.109171	0.0555284	0.0299755	0.104655	0.142734	0.020512	0.0404482	0.0492296	0.0758459	0.0339212	0.154543	0.0984534	0.0264521	0.107037	0.0579336	0.0265143	0.0392736	0.0466244	0.0579075	0.139966
		0.0152957	0.14016	0.120029	0.0461912	0.0460244	0.110568	0.0586189	0.083819	0.0590346	0.056226	0.162959	0.00631309	0.0195465	0.0258411	0.0407379	0.0908339	0.145728	0.0467494	0.068869	0.0498479
		0.149525	0.0588344	0.0680027	0.0897034	0.120549	0.101748	0.0820407	0.0384715	0.0770075	0.061084	0.0835126	0.0398675	0.0250967	0.033889	0.0303084	0.130836	0.165847	0.106629	0.139553	0.0673447
		0.300295	0.141452	0.236916	0.0618606	0.540581	0.396541	0.160531	0.145613	0.315692	0.141186	0.36803	0.117447	0.237462	0.244267	0.36959	0.223208	0.492162	0.462577	0.311518	0.468534
	mean CV	0.152312	0.0950686	0.10929	0.0881425	0.186372	0.134443	0.0955844	0.0706862	0.126927	0.0696349	0.161285	0.0699321	0.0750406	0.0885195	0.104011	0.114504	0.176725	0.141937	0.119567	0.146861
	detectable difference	2.97478	1.65544	1.14149	1.70989	1.47142	1.73032	2.9155	2.2763	1.04334	1.51418	2.73815	1.56979	1.79271	1.75502	2.70848	1.31898	1.44356	1.45089	2.14261	1.59154

## Sheet: Target_Quantities
		Tissue	AHCY	AKR1C1	ARHGEF7	BIRC5	CAMTA1	CAMTA2	CD44	CDCA5	CDH5	CDKN3	CLSTN1	CPSG3	DDC	ECEL1	ELAVL4	EPB41L3	EPHA5	EPN2	FYN	HIVEP2
			AHCY	AKR1C1	ARHGEF7	BIRC5	CAMTA1	CAMTA2	CD44	CDCA5	CDH5	CDKN3	CLSTN1	CPSG3	DDC	ECEL1	ELAVL4	EPB41L3	EPHA5	EPN2	FYN	HIVEP2
method	Cy0	STD_15	9.76263	13.8119	21.1783	7.01145	11.7111	14.7736	14.7736	10.9766	14.2276	12.0132	20.0061	13.0761	17.5138	13.7906	15.6245	9.94885	13.7391	16.4733	16.6496	16.6265
		STD_15	18.5128	16.4	10.4032	32.579	19.3599	8.01564	8.01564	15.8097	9.25313	15.5029	22.6597	16.5812	16.026	15.6515	15.1477	13.437	22.5365	14.3195	20.6333	20.0484
		STD_15	23.2119	15.4089	17.5136	13.0174	17.9131	24.6041	24.6041	19.4997	17.0762	21.6662	7.88777	16.809	15.1181	13.9947	14.697	23.5991	12.218	15.9237	11.7405	10.0983
		STD_150	119.406	139.281	148.391	135.367	92.8414	173.752	173.752	134.209	192.148	149.596	149.425	152.197	131.72	167.609	135.064	161.058	137.472	153.955	161.421	175.301
		STD_150	152.45	160.84	144.575	162.266	170.336	143.677	143.677	155.27	169.453	136.026	141.001	141.072	145.526	156.979	150.124	145.447	138.867	127.927	124.287	124.384
		STD_150	135.271	150.062	125.15	163.705	150.979	148.95	148.95	153.528	147.583	122.513	139.183	128.93	134.274	140.894	158.609	134.969	155.48	140.765	140.496	143.23
		STD_1500	1517.5	1601.86	1574.6	1623.95	1785.34	1610.64	1610.64	1642.08	1745.36	1408.37	1526.64	1620.57	1531.05	1458.97	1647.58	1622.61	1635.14	1581.88	1493.03	1566.79
		STD_1500	1398.2	1442.75	1466.1	1490.44	1259.1	1580.9	1580.9	1528.54	1584.79	1503.58	1459.96	1644.17	1510.46	1537.44	1532.73	1590.56	1369.57	1488.79	1558.06	1636.26
		STD_1500	1583.05	1221.58	1555.8	1586.04	1653.54	1621.85	1621.85	1421.61	1702.63	1726.91	1673.77	1623.28	1535.4	1602.31	1446.56	1563.06	1482.09	1595.69	1409.32	1512.63
		STD_15000	14547.8	15887.7	14813.2	14386.1	15307.5	14194.7	14194.7	14629.8	14110.6	15087	13824.5	13741.6	14073.6	14669.1	13810.9	14846.6	14127	13788.1	14159.2	14264.3
		STD_15000	15630.2	15990.9	14601	15787.9	14687.3	13843.5	13843.5	14072.3	14273.8	14873.6	14490	13590	13629.5	14869.6	14396.9	15013.4	14895.1	12718.4	14191.4	14353.6
		STD_15000	16162.5	16795.3	16017.6	15760.7	16669.5	15443.1	15443.1	17036.6	15145.3	15555.8	16683.5	14665.8	14343.1	16044.9	14841.4	16885.1	15444.6	18252.6	14982.1	15924.8
		STD_150000	134396	151898	139585	132115	149788	144406	144406	131152	125908	149663	143401	162844	157589	143091	153009	128237	135436	153886	151555	145583
		STD_150000	161786	151165	160994	157086	157111	157252	157252	159565	151873	155343	155966	155031	161007	141384	157923	151207	163937	165800	164330	168497
		STD_150000	157932	134922	151161	143602	137749	142028	142028	154434	147557	146675	149762	145133	161757	153670	150277	149121	162832	137014	156704	134299
method	LinRegPCR		AHCY	AKR1C1	ARHGEF7	BIRC5	CAMTA1	CAMTA2	CD44	CDCA5	CDH5	CDKN3	CLSTN1	CPSG3	DDC	ECEL1	ELAVL4	EPB41L3	EPHA5	EPN2	FYN	HIVEP2
		STD_15	7.62495e-10	1.52605e-09	1.41268e-09	2.87286e-10	3.87573e-10	1.5473e-09	6.48556e-10	5.86497e-10	1.29777e-09	5.2085e-10	9.37773e-10	9.15243e-10	9.39353e-10	2.59072e-09	1.52822e-09	5.33994e-10	7.10226e-10	1.13827e-09	1.46712e-09	1.10443e-09
		STD_15	1.41095e-09	1.94474e-09	7.71444e-10	1.6752e-09	6.77831e-10	1.9034e-09	2.94546e-10	8.44468e-10	9.36972e-10	7.03317e-10	1.11837e-09	1.37609e-09	8.277e-10	2.85189e-09	1.56775e-09	8.05638e-10	1.14693e-09	1.04322e-09	1.9217e-09	1.31462e-09
		STD_15	1.66763e-09	1.67809e-09	1.23109e-09	6.00804e-10	5.93042e-10	1.96902e-09	1.1e-09	1.02616e-09	1.64652e-09	9.62532e-10	4.02533e-10	1.31198e-09	7.63652e-10	2.52673e-09	1.48279e-09	1.3009e-09	6.40203e-10	1.18752e-09	1.12252e-09	8.04072e-10
		STD_150	8.2882e-09	1.29329e-08	9.57392e-09	5.6704e-09	3.11366e-09	1.7538e-08	7.18913e-09	6.52853e-09	1.6219e-08	6.17861e-09	6.76673e-09	1.00347e-08	6.18613e-09	2.24908e-08	1.10964e-08	7.83153e-09	6.36947e-09	1.02689e-08	1.35731e-08	1.01706e-08
		STD_150	1.02783e-08	1.58326e-08	9.15806e-09	7.17029e-09	5.96903e-09	1.68196e-08	6.10959e-09	7.78003e-09	1.49203e-08	5.78476e-09	6.5833e-09	9.3187e-09	7.45913e-09	2.23312e-08	1.34426e-08	7.5892e-09	6.65691e-09	8.56519e-09	1.02343e-08	7.79837e-09
		STD_150	8.98896e-09	1.42105e-08	7.75025e-09	6.14601e-09	5.15865e-09	1.22949e-08	6.04805e-09	7.30197e-09	1.21857e-08	5.30899e-09	6.54324e-09	9.08636e-09	6.40189e-09	2.07957e-08	1.35764e-08	6.99754e-09	5.36003e-09	8.84021e-09	1.16193e-08	9.56009e-09
		STD_1500	9.21371e-08	1.31784e-07	8.37505e-08	7.03368e-08	5.95669e-08	1.43071e-07	5.91005e-08	7.00273e-08	1.3946e-07	5.9197e-08	6.92004e-08	9.7776e-08	6.60921e-08	1.75379e-07	1.20962e-07	7.60466e-08	7.04205e-08	9.06444e-08	1.07589e-07	9.24383e-08
		STD_1500	8.16221e-08	1.17848e-07	7.54954e-08	6.29868e-08	4.18238e-08	1.45169e-07	5.73322e-08	6.35134e-08	1.29343e-07	5.66439e-08	6.06448e-08	9.41386e-08	6.46699e-08	1.80824e-07	1.03453e-07	6.96132e-08	5.88334e-08	7.28723e-08	1.09186e-07	9.47735e-08
		STD_1500	9.16541e-08	1.01861e-07	8.37007e-08	6.87874e-08	5.70198e-08	1.54088e-07	5.68564e-08	6.27843e-08	1.37115e-07	6.77287e-08	5.62792e-08	8.9302e-08	6.81875e-08	1.89513e-07	1.09212e-07	7.46545e-08	6.57024e-08	8.91458e-08	8.38909e-08	8.70963e-08
		STD_15000	6.82788e-07	1.02274e-06	6.43547e-07	5.32374e-07	4.72623e-07	1.10898e-06	4.61443e-07	5.10542e-07	9.47847e-07	5.48603e-07	5.59108e-07	6.84695e-07	5.0439e-07	1.33897e-06	8.49368e-07	4.78415e-07	5.17161e-07	6.04774e-07	7.88489e-07	6.53586e-07
		STD_15000	7.06215e-07	1.08389e-06	6.49142e-07	5.68125e-07	4.77102e-07	1.03104e-06	4.58256e-07	5.12889e-07	1.05286e-06	5.58773e-07	5.71083e-07	6.97238e-07	4.88547e-07	1.35405e-06	9.3807e-07	5.86553e-07	5.5681e-07	5.99803e-07	8.25548e-07	5.77673e-07
		STD_15000	7.31227e-07	1.05771e-06	7.04582e-07	5.58666e-07	5.231e-07	1.10672e-06	4.59521e-07	5.53397e-07	1.00615e-06	5.74946e-07	6.13418e-07	7.22861e-07	4.89374e-07	1.30697e-06	9.34521e-07	6.58748e-07	5.34743e-07	4.25666e-07	7.94352e-07	7.57002e-07
		STD_150000	5.8091e-06	8.9525e-06	5.72964e-06	4.42373e-06	4.76916e-06	9.87126e-06	4.35053e-06	4.40936e-06	9.24467e-06	5.25128e-06	5.29294e-06	6.96744e-06	5.12904e-06	1.10492e-05	8.67935e-06	5.26117e-06	4.80597e-06	5.97475e-06	7.74061e-06	5.98302e-06
		STD_150000	6.83157e-06	9.06534e-06	6.78867e-06	5.60734e-06	5.05764e-06	1.05918e-05	4.54757e-06	5.23813e-06	1.09083e-05	5.71342e-06	5.84852e-06	7.21943e-06	4.34861e-06	1.04874e-05	8.98475e-06	6.3163e-06	5.35143e-06	6.46308e-06	8.0297e-06	6.85563e-06
		STD_150000	6.79873e-06	8.12951e-06	6.19288e-06	5.05493e-06	4.44478e-06	1.05409e-05	4.41875e-06	5.3285e-06	1.07244e-05	5.59137e-06	5.91603e-06	6.97656e-06	5.21171e-06	1.26825e-05	8.61862e-06	6.03599e-06	5.87502e-06	5.67929e-06	7.8525e-06	6.02143e-06
method	PCR-Miner		AHCY	AKR1C1	ARHGEF7	BIRC5	CAMTA1	CAMTA2	CD44	CDCA5	CDH5	CDKN3	CLSTN1	CPSG3	DDC	ECEL1	ELAVL4	EPB41L3	EPHA5	EPN2	FYN	HIVEP2
		STD-15	1.7614e-11	6.68348e-11	6.73897e-11	1.76033e-11	8.38358e-12	3.92346e-11	3.81764e-11	1.76851e-11	5.72584e-11	2.08019e-11	1.05006e-09	5.43422e-11	4.68932e-11	1.0202e-10	6.75143e-11	1.68933e-11	2.90574e-11	7.0327e-11	3.58836e-11	2.67931e-11
		STD-15	3.45701e-11	8.0623e-11	3.22056e-11	8.79001e-11	1.50092e-11	4.69685e-11	1.99551e-11	2.60327e-11	3.61728e-11	2.7411e-11	1.13694e-09	7.04888e-11	4.23334e-11	1.13667e-10	6.8253e-11	2.38965e-11	4.91972e-11	6.01714e-11	4.51459e-11	3.25413e-11
		STD-15	4.38544e-11	7.49609e-11	5.52995e-11	3.38279e-11	1.35796e-11	5.22057e-11	6.4543e-11	3.2478e-11	7.03362e-11	3.95113e-11	4.41313e-10	7.1084e-11	3.97562e-11	1.03988e-10	6.38305e-11	4.30038e-11	2.56248e-11	6.78041e-11	2.51162e-11	1.57143e-11
		STD-150	2.43897e-10	7.27945e-10	5.07214e-10	3.99382e-10	8.69372e-11	5.96217e-10	5.08234e-10	2.51457e-10	9.30987e-10	3.25755e-10	6.6011e-09	6.94283e-10	3.79469e-10	1.27638e-09	6.3129e-10	3.35815e-10	3.32271e-10	6.96382e-10	3.9362e-10	3.31981e-10
		STD-150	3.20396e-10	8.41111e-10	4.92851e-10	4.8388e-10	1.71569e-10	5.45681e-10	4.13184e-10	2.92456e-10	7.98504e-10	2.92761e-10	6.28443e-09	6.42333e-10	4.23812e-10	1.21046e-09	6.96717e-10	2.98768e-10	3.36514e-10	5.76836e-10	3.06864e-10	2.2837e-10
		STD-150	2.8766e-10	7.84869e-10	4.23139e-10	4.79437e-10	1.50744e-10	5.66838e-10	4.30946e-10	2.87857e-10	6.92706e-10	2.62321e-10	6.07533e-09	5.9099e-10	3.88261e-10	1.08554e-09	7.40292e-10	2.77057e-10	3.78044e-10	6.32614e-10	3.49201e-10	2.6718e-10
		STD-1500	3.60652e-09	9.00805e-09	5.77896e-09	5.35419e-09	2.44002e-09	6.53227e-09	5.27499e-09	3.54375e-09	9.37712e-09	3.72879e-09	5.63059e-08	8.04089e-09	4.87001e-09	1.15908e-08	8.32583e-09	4.00015e-09	4.54231e-09	7.57287e-09	4.12165e-09	3.44855e-09
		STD-1500	3.3261e-09	8.20634e-09	5.4605e-09	4.91202e-09	1.66403e-09	6.53953e-09	5.16197e-09	3.27327e-09	8.48377e-09	4.02062e-09	5.3877e-08	8.18642e-09	4.84885e-09	1.22829e-08	7.84536e-09	3.93754e-09	3.76181e-09	7.09306e-09	4.33167e-09	3.58746e-09
		STD-1500	3.76394e-09	6.89171e-09	5.7355e-09	5.25455e-09	2.26427e-09	7.20643e-09	5.32118e-09	3.06115e-09	9.53447e-09	4.70496e-09	6.4977e-08	8.10083e-09	4.92991e-09	1.22329e-08	7.42738e-09	3.85898e-09	4.09238e-09	7.64552e-09	3.98621e-09	3.32168e-09
		STD-15000	3.96632e-08	9.73289e-08	5.96803e-08	5.24475e-08	2.76087e-08	6.65889e-08	5.17015e-08	3.6322e-08	9.52246e-08	4.97294e-08	4.4882e-07	7.34786e-08	4.95007e-08	1.18385e-07	7.59313e-08	4.47123e-08	4.4623e-08	7.07676e-08	4.39899e-08	3.57895e-08
		STD-15000	4.28688e-08	9.92944e-08	5.85687e-08	5.98302e-08	2.67942e-08	6.67278e-08	5.04321e-08	3.48579e-08	9.08014e-08	4.90725e-08	4.58381e-07	7.30679e-08	4.82e-08	1.16019e-07	7.91099e-08	4.37011e-08	4.67831e-08	6.56448e-08	4.45469e-08	3.75042e-08
		STD-15000	4.49744e-08	1.0383e-07	6.44676e-08	5.84784e-08	3.04721e-08	6.96283e-08	5.65265e-08	4.2474e-08	9.79839e-08	5.15103e-08	5.23082e-07	7.8591e-08	5.08615e-08	1.24013e-07	8.33348e-08	5.00194e-08	4.87614e-08	9.32615e-08	4.72672e-08	4.08315e-08
		STD-150000	4.21804e-07	1.03403e-06	6.2039e-07	5.51559e-07	3.66719e-07	7.95855e-07	6.03634e-07	3.72836e-07	9.56469e-07	6.10569e-07	3.8967e-06	9.52487e-07	6.19108e-07	1.19567e-06	9.28232e-07	4.62763e-07	4.81436e-07	8.53318e-07	5.47851e-07	4.29964e-07
		STD-150000	5.1344e-07	1.0137e-06	7.17115e-07	6.50018e-07	3.87757e-07	8.47629e-07	6.58351e-07	4.55579e-07	1.10072e-06	6.37979e-07	4.23605e-06	9.07916e-07	6.50409e-07	1.13076e-06	9.46335e-07	5.39523e-07	5.85801e-07	9.21056e-07	5.92465e-07	5.08835e-07
		STD-150000	5.13734e-07	9.0194e-07	6.61963e-07	5.94479e-07	3.3533e-07	7.90844e-07	5.91627e-07	4.43982e-07	1.06698e-06	5.99062e-07	4.05154e-06	8.51416e-07	6.40253e-07	1.28633e-06	9.09671e-07	5.28759e-07	5.80798e-07	7.75233e-07	5.64923e-07	4.02327e-07
method	5PSM		AHCY	AKR1C1	ARHGEF7	BIRC5	CAMTA1	CAMTA2	CD44	CDCA5	CDH5	CDKN3	CLSTN1	CPSG3	DDC	ECEL1	ELAVL4	EPB41L3	EPHA5	EPN2	FYN	HIVEP2
		STD_15	5.9242e-09	5.40987e-09	7.62192e-09	5.99446e-09	3.492e-09	3.70844e-09	3.51997e-09	2.36111e-09	1.68191e-08	6.02996e-10	2.44929e-08	3.86752e-09	6.25225e-09	1.52345e-08	1.66892e-08	4.2933e-09	1.5442e-09	3.44859e-10	1.17768e-08	1.02842e-08
		STD_15	1.00774e-08	7.86488e-09	5.04531e-09	1.95528e-08	7.02618e-09	4.28933e-09	1.11936e-09	3.11143e-09	1.36721e-08	6.59622e-10	2.22543e-08	1.10356e-08	4.70125e-09	1.61471e-08	1.8548e-08	9.85446e-09	1.87577e-09	1.77163e-10	1.76885e-08	9.57879e-09
		STD_15	1.16282e-08	5.60393e-09	7.97523e-09	1.00205e-08	4.63126e-09	3.60968e-09	3.99522e-09	4.19132e-09	2.13006e-08	1.20351e-09	1.0563e-08	8.5694e-09	4.5126e-09	1.66999e-08	1.82622e-08	1.0129e-08	1.03286e-09	3.29344e-10	1.24238e-08	6.45607e-09
		STD_150	5.52536e-08	3.13885e-08	6.02591e-08	7.18712e-08	3.01491e-08	3.12411e-08	3.22587e-08	2.48237e-08	1.73946e-07	6.63006e-09	1.0621e-07	4.64237e-08	3.35035e-08	9.14156e-08	9.04226e-08	4.50289e-08	1.0574e-08	3.47904e-09	1.03839e-07	6.36786e-08
		STD_150	6.9475e-08	3.09638e-08	5.25835e-08	9.17242e-08	4.75257e-08	3.63203e-08	1.93566e-08	2.8266e-08	1.42097e-07	7.48995e-09	1.20552e-07	4.49483e-08	4.63069e-08	1.4537e-07	1.0831e-07	4.25185e-08	1.21502e-08	2.66166e-09	8.43711e-08	4.91658e-08
		STD_150	6.29665e-08	2.92789e-08	4.8163e-08	5.08396e-08	4.02544e-08	2.69515e-08	2.22458e-08	2.64983e-08	1.05441e-07	6.67556e-09	1.19005e-07	5.09163e-08	3.67428e-08	1.18695e-07	9.50707e-08	4.0666e-08	6.13993e-09	3.20805e-09	9.98775e-08	6.96259e-08
		STD_1500	5.4731e-07	1.86579e-07	3.7697e-07	7.05618e-07	3.47035e-07	2.43042e-07	1.31804e-07	2.19222e-07	1.06008e-06	6.40279e-08	9.58148e-07	3.82429e-07	2.9014e-07	9.34397e-07	9.64275e-07	4.19619e-07	1.08443e-07	2.91446e-08	7.08642e-07	5.45011e-07
		STD_1500	4.64979e-07	2.43463e-07	4.44596e-07	7.43933e-07	3.10917e-07	3.11136e-07	1.48483e-07	1.80883e-07	1.04733e-06	6.81156e-08	7.87224e-07	3.54705e-07	3.03436e-07	1.09626e-06	8.33488e-07	3.45675e-07	7.2846e-08	1.96463e-08	6.44781e-07	5.39154e-07
		STD_1500	5.2447e-07	2.23084e-07	3.21367e-07	7.75412e-07	4.2157e-07	3.18872e-07	1.49754e-07	2.08636e-07	1.04702e-06	8.31249e-08	9.04115e-07	3.85961e-07	3.49924e-07	9.65752e-07	9.87689e-07	4.30865e-07	7.06245e-08	2.52291e-08	5.63451e-07	4.83425e-07
		STD_15000	3.07057e-06	1.32327e-06	3.12251e-06	4.19097e-06	2.54776e-06	2.10633e-06	9.17699e-07	1.65193e-06	8.40257e-06	6.40905e-07	6.19804e-06	2.89141e-06	2.47481e-06	6.17018e-06	5.48259e-06	2.73232e-06	6.78893e-07	2.26566e-07	4.55298e-06	3.09634e-06
		STD_15000	2.76435e-06	1.87731e-06	3.11582e-06	6.31986e-06	2.9079e-06	1.50842e-06	8.96183e-07	1.70363e-06	7.07805e-06	7.15575e-07	5.97926e-06	2.74173e-06	2.52577e-06	6.90326e-06	5.86979e-06	2.57659e-06	7.71534e-07	3.0315e-07	5.03136e-06	4.02685e-06
		STD_15000	3.17206e-06	1.54468e-06	3.47456e-06	4.77656e-06	2.65106e-06	2.60277e-06	8.49768e-07	1.63591e-06	8.0554e-06	7.63889e-07	6.02587e-06	3.0086e-06	2.68413e-06	5.53017e-06	6.0741e-06	3.03884e-06	7.12108e-07	5.1637e-08	4.78812e-06	4.44393e-06
		STD_150000	2.62814e-05	1.61677e-05	3.16064e-05	4.12786e-05	2.17159e-05	1.80565e-05	9.01568e-06	1.77529e-05	6.9593e-05	6.83712e-06	4.56013e-05	2.13453e-05	2.10007e-05	5.47508e-05	5.12903e-05	3.69127e-05	6.49022e-06	2.84196e-06	3.9985e-05	2.23532e-05
		STD_150000	2.89264e-05	1.35171e-05	3.51125e-05	4.49708e-05	2.36095e-05	2.0318e-05	7.83837e-06	1.37055e-05	6.43902e-05	8.35717e-06	5.08223e-05	2.40922e-05	1.92187e-05	4.91662e-05	5.16643e-05	2.84536e-05	6.10636e-06	3.1356e-06	3.78207e-05	3.23128e-05
		STD_150000	2.89442e-05	1.41648e-05	2.59205e-05	4.16817e-05	2.13249e-05	2.26118e-05	1.00403e-05	1.44639e-05	5.83858e-05	7.78332e-06	5.39567e-05	2.55091e-05	2.16168e-05	6.01058e-05	4.90045e-05	2.63902e-05	6.67983e-06	6.68247e-06	3.69609e-05	3.19634e-05
method	DART		AHCY	AKR1C1	ARHGEF7	BIRC5	CAMTA1	CAMTA2	CD44	CDCA5	CDH5	CDKN3	CLSTN1	CPSG3	DDC	ECEL1	ELAVL4	EPB41L3	EPHA5	EPN2	FYN	HIVEP2
		STD_15	1.05046e-09	3.03842e-09	1.93668e-09	2.60269e-09	5.6394e-10	1.11071e-09	4.50651e-09	7.02031e-10	2.18801e-09	9.55092e-10	2.19445e-09	1.40355e-09	3.36831e-09	2.55056e-09	1.41365e-09	1.10158e-09	1.70434e-09	1.90643e-09	1.45421e-09	1.4677e-09
		STD_15	1.71114e-09	2.6977e-09	2.16162e-09	1.62151e-09	1.22693e-09	1.66603e-09	1.81437e-09	6.50831e-10	1.00326e-09	6.11342e-10	3.38421e-09	1.10813e-09	2.54736e-09	1.91063e-09	1.47223e-09	1.10581e-09	2.34791e-09	7.80028e-10	2.43614e-09	2.61168e-09
		STD_15	2.0804e-09	2.80024e-09	2.38052e-09	1.98055e-09	1.44576e-09	7.81501e-10	3.91053e-09	1.19497e-09	2.09001e-09	2.20869e-09	2.10306e-09	1.66542e-09	1.71559e-09	1.84324e-09	1.25454e-09	3.18941e-09	4.00895e-10	8.14126e-10	1.29049e-09	9.01112e-10
		STD_150	8.54193e-09	2.3758e-08	1.24041e-08	8.7664e-09	6.66494e-09	1.01306e-08	2.41852e-08	9.63126e-09	2.02976e-08	6.72858e-09	2.05759e-08	1.27618e-08	1.51279e-08	1.47223e-08	2.45441e-08	1.51593e-08	1.12536e-08	6.91173e-09	1.63392e-08	1.25615e-08
		STD_150	1.27429e-08	1.6398e-08	1.11516e-08	1.51807e-08	1.11018e-08	1.01116e-08	1.4974e-08	1.30525e-08	3.06713e-08	9.80312e-09	1.39858e-08	1.36572e-08	1.61271e-08	1.57545e-08	1.48457e-08	1.27882e-08	1.01163e-08	8.00377e-09	1.23185e-08	1.59151e-08
		STD_150	1.09412e-08	1.66436e-08	1.03084e-08	3.0183e-08	9.05227e-09	7.27048e-09	1.85959e-08	9.33847e-09	2.14819e-08	8.39422e-09	1.58856e-08	1.05867e-08	1.32449e-08	1.20601e-08	1.83936e-08	9.65261e-09	1.32586e-08	8.45761e-09	1.22729e-08	1.28416e-08
		STD_1500	1.1932e-07	1.26562e-07	1.22669e-07	1.13276e-07	5.81195e-08	1.18605e-07	3.5084e-07	4.46448e-08	1.32897e-07	8.91379e-08	1.4353e-07	2.02054e-07	1.34717e-07	1.4461e-07	1.33919e-07	1.11344e-07	5.19514e-08	7.31657e-08	1.11201e-07	8.10954e-08
		STD_1500	8.34193e-08	1.44553e-07	1.34374e-07	7.52595e-08	6.56277e-08	8.13774e-08	1.84797e-07	5.24319e-08	1.58443e-07	8.08374e-08	1.41453e-07	1.33979e-07	8.71502e-08	1.29192e-07	1.39001e-07	7.41149e-08	9.27079e-08	7.26107e-08	1.30212e-07	1.31517e-07
		STD_1500	9.42739e-08	1.19881e-07	1.96703e-07	1.13811e-07	8.36525e-08	1.3479e-07	1.69941e-07	5.0679e-08	1.81389e-07	9.80336e-08	1.86406e-07	1.41903e-07	1.46832e-07	1.41693e-07	1.43928e-07	7.36713e-08	1.13049e-07	9.21877e-08	1.53692e-07	9.5259e-08
		STD_15000	7.56492e-07	8.49039e-07	5.20723e-07	7.29386e-07	7.43299e-07	6.85329e-07	1.04555e-06	6.72252e-07	1.05614e-06	8.78184e-07	1.18391e-06	7.04493e-07	9.99963e-07	1.07707e-06	7.15136e-07	7.02004e-07	4.73447e-07	5.6755e-07	6.06966e-07	5.55011e-07
		STD_15000	7.25252e-07	1.24771e-06	8.02344e-07	1.0931e-06	7.30932e-07	6.36799e-07	8.90329e-07	6.84202e-07	1.21062e-06	8.64895e-07	1.00578e-06	9.57568e-07	9.38189e-07	1.36241e-06	1.07623e-06	7.45278e-07	4.83815e-07	3.37558e-07	7.88052e-07	1.51106e-06
		STD_15000	9.92229e-07	9.00587e-07	1.08801e-06	7.23779e-07	6.22705e-07	5.3079e-07	7.86949e-07	7.2005e-07	1.49562e-06	7.19931e-07	9.48696e-07	9.21066e-07	1.0335e-06	7.54609e-07	1.38132e-06	8.25918e-07	5.27539e-07	4.05213e-07	9.41755e-07	7.71458e-07
		STD_150000	6.61874e-06	6.19944e-06	8.24449e-06	7.84704e-06	6.22758e-06	7.99747e-06	6.34978e-06	5.67268e-06	9.17291e-06	5.5695e-06	8.82027e-06	6.24923e-06	8.71586e-06	8.73937e-06	7.34842e-06	7.82108e-06	4.30494e-06	4.59408e-06	9.46895e-06	4.40084e-06
		STD_150000	8.0384e-06	7.34551e-06	8.13041e-06	9.10584e-06	5.85021e-06	7.33695e-06	1.16017e-05	7.21706e-06	1.16457e-05	7.20848e-06	9.57863e-06	9.99675e-06	9.79689e-06	9.65387e-06	8.6908e-06	6.52893e-06	7.56364e-06	5.44738e-06	9.07416e-06	8.70472e-06
		STD_150000	6.74017e-06	8.14353e-06	7.79397e-06	1.02855e-05	8.4727e-06	9.71404e-06	1.37032e-05	6.18796e-06	1.19813e-05	7.94423e-06	1.07179e-05	5.90128e-06	9.74517e-06	1.01644e-05	8.90826e-06	8.17049e-06	4.94279e-06	4.05765e-06	7.71823e-06	7.69169e-06
method	FPLM		AHCY	AKR1C1	ARHGEF7	BIRC5	CAMTA1	CAMTA2	CD44	CDCA5	CDH5	CDKN3	CLSTN1	CPSG3	DDC	ECEL1	ELAVL4	EPB41L3	EPHA5	EPN2	FYN	HIVEP2
		STD_15	2.06031e-09	4.70077e-09	1.95372e-09	1.64138e-09	5.92477e-10	1.87621e-09	1.59524e-09	7.69952e-10	2.13716e-09	6.12491e-10	4.53563e-09	1.43711e-09	2.80497e-09	1.85164e-09	1.70416e-09	1.68123e-09	1.49198e-09	1.58911e-09	2.80429e-09	1.38138e-09
		STD_15	1.85259e-09	2.58675e-09	1.96228e-09	3.77046e-09	1.05469e-09	1.82258e-09	4.25014e-10	1.56978e-09	1.2546e-09	6.6592e-10	3.22072e-09	1.71716e-09	1.99611e-09	1.80096e-09	1.45293e-09	1.26219e-09	2.14136e-09	7.83237e-10	5.09674e-09	1.74127e-09
		STD_15	3.45768e-09	2.69029e-09	1.78283e-09	1.52282e-09	1.34355e-09	8.10621e-10	1.08356e-09	2.4821e-09	2.57061e-09	2.06307e-09	2.27679e-09	2.50098e-09	1.18838e-09	1.31712e-09	1.40244e-09	4.55141e-09	6.03508e-10	8.48729e-10	1.67608e-09	1.5225e-09
		STD_150	1.01937e-08	2.2269e-08	1.3171e-08	1.304e-08	7.46456e-09	1.17346e-08	9.6942e-09	1.50912e-08	1.77892e-08	4.98764e-09	2.78812e-08	2.26148e-08	9.53247e-09	1.55617e-08	2.9221e-08	2.45999e-08	1.74964e-08	8.96973e-09	1.71954e-08	2.01302e-08
		STD_150	1.56601e-08	2.47946e-08	1.22078e-08	1.28523e-08	1.09842e-08	9.82457e-09	6.14579e-09	9.4598e-09	3.84039e-08	9.78924e-09	1.91473e-08	2.13859e-08	1.9097e-08	1.29747e-08	1.27589e-08	1.77896e-08	1.73701e-08	7.53993e-09	2.02417e-08	1.31177e-08
		STD_150	1.03498e-08	2.38989e-08	8.52949e-09	2.40538e-08	8.96722e-09	8.04415e-09	7.82343e-09	9.04482e-09	2.66459e-08	7.89009e-09	2.17194e-08	1.20866e-08	1.3157e-08	1.23397e-08	1.32884e-08	1.16337e-08	1.08123e-08	8.54031e-09	2.6407e-08	1.32076e-08
		STD_1500	9.22659e-08	1.26188e-07	1.57091e-07	1.63142e-07	4.21392e-08	7.35741e-08	3.98426e-08	8.02077e-08	1.44877e-07	8.50825e-08	1.29511e-07	1.66622e-07	1.41815e-07	6.7863e-08	1.42265e-07	1.13747e-07	8.06272e-08	6.27005e-08	1.18977e-07	1.56998e-07
		STD_1500	1.43275e-07	1.13313e-07	1.52001e-07	1.47901e-07	5.54812e-08	1.01248e-07	8.63948e-08	7.32597e-08	1.72165e-07	8.47315e-08	1.30976e-07	1.52212e-07	1.32215e-07	9.47971e-08	1.6062e-07	8.6425e-08	1.03209e-07	5.32039e-08	1.65054e-07	2.22135e-07
		STD_1500	1.04897e-07	1.78795e-07	2.99817e-07	1.71418e-07	1.78849e-07	1.06809e-07	4.91624e-08	9.09734e-08	2.26937e-07	1.31963e-07	1.80873e-07	1.33609e-07	1.50806e-07	1.18438e-07	1.58968e-07	9.51246e-08	1.37752e-07	9.7744e-08	1.44521e-07	1.67878e-07
		STD_15000	1.1576e-06	1.30133e-06	8.79958e-07	9.66895e-07	9.70862e-07	1.08771e-06	4.2312e-07	8.33644e-07	1.33484e-06	8.18414e-07	1.67135e-06	9.86769e-07	9.13557e-07	9.2817e-07	1.41891e-06	8.49152e-07	8.93641e-07	5.76638e-07	1.51928e-06	7.28704e-07
		STD_15000	1.1499e-06	1.54678e-06	1.09034e-06	1.45258e-06	7.78871e-07	8.69206e-07	3.15237e-07	8.96572e-07	1.63392e-06	8.16047e-07	1.75579e-06	1.15801e-06	9.55589e-07	1.04259e-06	9.77977e-07	8.23938e-07	5.42264e-07	4.19458e-07	1.41338e-06	1.21231e-06
		STD_15000	1.14333e-06	7.58327e-07	1.17528e-06	8.0367e-07	8.46633e-07	7.84187e-07	2.66153e-07	6.63784e-07	1.53321e-06	7.58758e-07	9.55027e-07	1.05464e-06	7.33488e-07	6.75033e-07	1.14423e-06	1.16937e-06	4.58735e-07	3.72867e-07	1.7256e-06	9.6648e-07
		STD_150000	8.74893e-06	8.96493e-06	1.09084e-05	1.07801e-05	6.90301e-06	1.32714e-05	5.62227e-06	6.84181e-06	1.43469e-05	5.68e-06	8.9449e-06	8.98707e-06	9.25543e-06	1.22817e-05	1.03803e-05	1.06709e-05	4.75146e-06	5.03305e-06	1.25593e-05	6.91763e-06
		STD_150000	1.28068e-05	8.39868e-06	1.3735e-05	7.83786e-06	5.57994e-06	6.06259e-06	3.8189e-06	8.60269e-06	1.30678e-05	6.64281e-06	9.7642e-06	1.02542e-05	9.39376e-06	4.87897e-06	7.84439e-06	5.88856e-06	9.25811e-06	4.77671e-06	1.20176e-05	1.11801e-05
		STD_150000	1.29189e-05	7.14227e-06	8.80812e-06	1.58067e-05	1.24668e-05	1.57808e-05	6.90614e-06	7.09431e-06	1.28696e-05	8.32549e-06	1.12015e-05	7.74216e-06	1.00298e-05	9.39951e-06	7.76988e-06	1.45278e-05	6.95405e-06	4.59957e-06	8.91739e-06	1.01703e-05
method	FPK-PCR		AHCY	AKR1C1	ARHGEF7	BIRC5	CAMTA1	CAMTA2	CD44	CDCA5	CDH5	CDKN3	CLSTN1	CPSG3	DDC	ECEL1	ELAVL4	EPB41L3	EPHA5	EPN2	FYN	HIVEP2
		STD_15	2.82169e-11	4.5538e-11	6.07225e-11	5.5701e-11	4.14048e-11	7.8171e-11	1.95545e-11	5.95871e-11	1.60735e-10	3.07556e-12	1.61438e-10	7.22374e-11	1.61622e-10	1.46195e-10	6.31618e-11	1.98944e-11	3.13774e-11	2.27028e-11	4.31892e-11	8.23209e-11
		STD_15	6.80531e-11	7.44191e-11	4.56647e-11	1.64368e-10	7.52014e-11	3.82351e-11	7.61103e-12	3.34144e-11	4.85986e-11	1.5954e-11	1.89926e-10	3.38949e-11	4.23623e-11	7.93386e-11	5.58277e-11	9.50901e-11	8.13713e-11	2.7289e-12	2.50873e-10	7.6922e-11
		STD_15	1.73229e-10	9.63815e-11	7.9819e-11	7.05109e-11	1.19298e-10	6.41399e-11	5.19785e-11	1.95312e-11	1.16334e-10	8.82057e-12	4.70744e-11	5.39407e-11	5.11856e-11	9.20331e-11	5.76594e-11	1.7105e-10	2.49682e-11	1.75512e-11	1.01186e-10	6.37082e-11
		STD_150	6.01552e-10	4.48486e-10	7.26282e-10	8.21322e-10	3.03168e-10	3.20454e-10	4.66562e-10	2.1776e-10	2.07043e-09	6.02881e-11	2.15385e-09	1.20711e-09	9.81517e-10	6.59962e-10	2.04532e-09	1.1271e-09	1.05699e-10	1.53959e-10	1.81705e-09	6.97018e-10
		STD_150	1.25661e-09	2.96957e-10	7.1267e-10	8.68312e-10	5.51265e-10	4.78278e-10	2.42161e-10	8.17111e-10	2.38021e-09	9.31342e-11	1.72232e-09	3.06337e-10	1.20883e-09	8.40737e-10	1.32109e-09	3.56046e-10	4.75046e-10	1.56373e-10	1.39122e-09	9.55619e-10
		STD_150	4.98769e-10	3.77599e-10	7.68498e-10	8.61925e-10	6.05209e-10	2.05751e-10	6.93633e-10	4.70266e-10	7.63012e-10	1.07656e-10	1.93533e-09	3.21775e-10	8.80792e-10	5.06919e-10	1.54905e-09	3.40519e-10	8.23433e-11	1.96626e-10	1.50945e-09	9.21845e-10
		STD_1500	1.40093e-08	8.07089e-09	6.93698e-09	1.06171e-08	5.90445e-09	1.25098e-08	4.00117e-09	3.56789e-09	1.23607e-08	2.91684e-09	1.19397e-08	1.01175e-08	5.41326e-09	1.25058e-08	9.96248e-09	9.6511e-09	2.86047e-09	7.38916e-10	8.08963e-09	1.25533e-08
		STD_1500	1.27933e-08	1.07461e-08	6.78066e-09	8.14804e-09	3.4604e-09	1.34212e-08	4.03583e-09	3.78341e-09	1.57384e-08	2.0899e-09	1.06973e-08	8.6604e-09	6.11399e-09	1.27518e-08	8.0395e-09	8.81783e-09	3.83192e-09	7.06378e-10	7.59209e-09	1.93633e-08
		STD_1500	1.32048e-08	2.82883e-09	9.03546e-09	1.3538e-08	1.13984e-08	1.06421e-08	4.52116e-09	7.17833e-09	1.66337e-08	2.0316e-09	1.02508e-08	7.81013e-09	5.95007e-09	1.21811e-08	8.65624e-09	1.04443e-08	3.50324e-09	7.24111e-10	1.04378e-08	8.74272e-09
		STD_15000	9.66416e-08	4.33483e-08	1.1367e-07	1.06712e-07	5.37278e-08	8.94769e-08	4.05302e-08	3.00741e-08	9.64133e-08	2.18841e-08	9.83339e-08	7.04258e-08	8.14379e-08	8.59451e-08	1.83101e-07	5.16092e-08	2.06094e-08	3.97753e-08	1.81583e-07	1.00251e-07
		STD_15000	9.7889e-08	3.87512e-08	1.16236e-07	1.09325e-07	6.04811e-08	6.41707e-08	3.77672e-08	2.90626e-08	1.04832e-07	2.54082e-08	8.78918e-08	7.57416e-08	8.29741e-08	9.31818e-08	1.90877e-07	6.45507e-08	1.57044e-08	7.29062e-09	1.60003e-07	1.74413e-07
		STD_15000	9.4718e-08	5.34032e-08	1.20589e-07	8.92956e-08	1.22732e-07	7.37681e-08	4.23457e-08	7.56692e-08	1.37224e-07	4.91536e-08	1.55865e-07	6.74807e-08	6.80105e-08	6.42682e-08	2.19366e-07	1.09814e-07	4.27711e-08	1.37092e-08	1.81277e-07	1.26301e-07
		STD_150000	7.75199e-07	9.09014e-07	1.0053e-06	1.14346e-06	9.17966e-07	8.67926e-07	5.80091e-07	8.80625e-07	2.01571e-06	3.18879e-07	1.81907e-06	1.20664e-06	8.7487e-07	1.48263e-06	1.43755e-06	6.75921e-07	6.25866e-07	2.63248e-07	1.27777e-06	7.36552e-07
		STD_150000	1.5436e-06	9.70576e-07	1.3975e-06	2.06298e-06	1.1921e-06	1.5637e-06	6.52667e-07	8.46164e-07	2.41881e-06	6.23343e-07	2.31936e-06	1.42227e-06	6.82139e-07	1.37113e-06	1.17953e-06	1.59296e-06	6.13226e-07	2.11798e-07	1.10419e-06	1.32696e-06
		STD_150000	1.92731e-06	1.01098e-06	8.71634e-07	1.12719e-06	1.2898e-06	1.15426e-06	6.68489e-07	9.68976e-07	2.17758e-06	3.55122e-07	2.38815e-06	1.62303e-06	9.92485e-07	1.54864e-06	1.3644e-06	1.71261e-06	6.46759e-07	3.15561e-07	1.18567e-06	9.78648e-07
method	CqMAN		AHCY	AKR1C1	ARHGEF7	BIRC5	CAMTA1	CAMTA2	CD44	CDCA5	CDH5	CDKN3	CLSTN1	CPSG3	DDC	ECEL1	ELAVL4	EPB41L3	EPHA5	EPN2	FYN	HIVEP2
		STD_15	3.90684e-09	3.28961e-10	1.63041e-09	1.06788e-08	9.26164e-09	2.71143e-08	1.15066e-09	1.00626e-08	1.60207e-09	6.4519e-09	1.12023e-09	3.39201e-10	2.37826e-10	2.95022e-10	3.18315e-10	7.63145e-10	3.71106e-10	3.14498e-10	2.94416e-09	8.22754e-10
		STD_15	3.4867e-09	3.99449e-10	2.03238e-09	7.57257e-09	8.39891e-09	2.58841e-08	1.41658e-09	9.21523e-09	2.00822e-09	6.30743e-09	1.04659e-09	4.06585e-10	2.23696e-10	3.17754e-10	3.10048e-10	8.08326e-10	3.82268e-10	2.82401e-10	3.0814e-09	8.34178e-10
		STD_15	2.44569e-09	3.74417e-10	1.77828e-09	9.36049e-09	7.57287e-09	2.87345e-08	1.02514e-09	9.54526e-09	1.62289e-09	5.66415e-09	1.14332e-09	4.14854e-10	2.01987e-10	3.01055e-10	3.01995e-10	6.33031e-10	4.08626e-10	3.10295e-10	3.06141e-09	8.17101e-10
		STD_150	2.36194e-08	3.04775e-09	1.48687e-08	5.16079e-08	5.57236e-08	1.3377e-07	2.70961e-08	2.6539e-07	7.90929e-08	6.68618e-08	2.60957e-08	3.95551e-09	1.8956e-09	3.60652e-09	3.20416e-09	7.40089e-09	1.69467e-09	2.70808e-09	1.8941e-08	2.463e-08
		STD_150	1.80713e-08	3.49142e-09	1.54766e-08	4.57581e-08	4.30162e-08	1.32996e-07	2.98913e-08	2.38803e-07	8.06397e-08	7.0357e-08	2.85075e-08	3.50541e-09	2.01534e-09	3.17255e-09	3.55982e-09	6.93717e-09	1.53907e-09	2.41539e-09	2.12953e-08	1.74481e-08
		STD_150	2.06194e-08	3.31526e-09	1.60021e-08	3.98802e-08	4.06119e-08	1.27701e-07	2.8214e-08	2.40208e-07	6.77404e-08	6.48248e-08	1.948e-08	3.10654e-09	1.92158e-09	2.77203e-09	3.67887e-09	7.13957e-09	1.62099e-09	2.56617e-09	1.88181e-08	2.25184e-08
		STD_1500	2.94805e-07	3.7056e-08	9.0227e-08	9.92e-07	1.20207e-06	2.7516e-06	3.68631e-07	1.45374e-06	3.947e-07	6.85096e-07	1.91343e-07	4.03324e-08	1.89135e-08	3.25422e-08	3.31131e-08	2.35048e-07	1.72252e-08	3.11424e-08	1.49098e-07	1.29745e-07
		STD_1500	2.86242e-07	3.42872e-08	9.14401e-08	9.69527e-07	1.11546e-06	2.91602e-06	3.30321e-07	1.18398e-06	3.44659e-07	6.81228e-07	1.38059e-07	4.08774e-08	1.85312e-08	3.41163e-08	3.12094e-08	1.93576e-07	1.32908e-08	2.81528e-08	1.25886e-07	1.16194e-07
		STD_1500	2.84805e-07	2.62966e-08	6.95388e-08	8.89693e-07	1.07763e-06	2.23277e-06	3.7943e-07	1.30811e-06	3.55204e-07	6.04863e-07	1.37124e-07	4.08774e-08	1.94354e-08	3.45798e-08	3.00015e-08	1.96379e-07	1.24335e-08	3.11424e-08	1.37896e-07	1.17807e-07
		STD_15000	2.52812e-06	3.43316e-07	1.07479e-06	4.37419e-06	9.81001e-06	3.8166e-05	1.3995e-06	7.1655e-06	1.81113e-06	5.75792e-06	9.52209e-07	3.20824e-07	2.07575e-07	2.89698e-07	3.16228e-07	3.59234e-07	2.57367e-07	2.62803e-07	1.6251e-06	8.40523e-07
		STD_15000	1.80631e-06	3.54607e-07	1.17226e-06	4.08359e-06	8.99913e-06	4.08939e-05	1.44885e-06	6.75737e-06	2.12835e-06	5.44098e-06	8.65744e-07	3.12326e-07	2.02001e-07	2.8775e-07	3.33317e-07	4.48923e-07	3.38533e-07	2.49031e-07	1.57306e-06	7.12338e-07
		STD_15000	1.94387e-06	3.93293e-07	1.27007e-06	5.04774e-06	1.19289e-05	4.839e-05	1.68359e-06	7.42212e-06	2.15601e-06	6.30386e-06	1.06165e-06	3.43093e-07	2.1476e-07	3.09921e-07	3.39961e-07	4.96461e-07	3.89703e-07	3.17283e-07	2.12214e-06	7.84524e-07
		STD_150000	3.79738e-05	4.57371e-06	1.35234e-05	9.37487e-05	8.82607e-05	0.000139156	1.49388e-05	0.000185686	2.35149e-05	6.38648e-05	1.72477e-05	3.13742e-06	2.12825e-06	2.49168e-06	3.2466e-06	8.49632e-06	2.90186e-06	8.44606e-07	2.92376e-05	4.00319e-06
		STD_150000	3.02446e-05	3.52776e-06	2.47989e-05	8.55633e-05	6.7371e-05	0.000151814	1.71598e-05	0.000167573	1.56851e-05	4.65498e-05	1.87141e-05	2.82783e-06	2.14279e-06	4.57353e-06	1.20416e-06	5.39102e-06	2.67476e-06	2.3884e-06	1.44041e-05	1.58535e-05
		STD_150000	1.72421e-05	3.34976e-06	2.05696e-05	9.95846e-05	5.50866e-05	0.00019249	2.18651e-05	0.000129467	3.46186e-05	4.96771e-05	3.68994e-05	3.74299e-06	3.42825e-06	3.40091e-06	3.10048e-06	9.46383e-06	6.35417e-07	2.57153e-06	3.26585e-05	1.14655e-05

## Sheet: Cq_values
		Tissue	AHCY	AKR1C1	ARHGEF7	BIRC5	CAMTA1	CAMTA2	CD44	CDCA5	CDH5	CDKN3	CLSTN1	CPSG3	DDC	ECEL1	ELAVL4	EPB41L3	EPHA5	EPN2	FYN	HIVEP2
			AHCY	AKR1C1	ARHGEF7	BIRC5	CAMTA1	CAMTA2	CD44	CDCA5	CDH5	CDKN3	CLSTN1	CPSG3	DDC	ECEL1	ELAVL4	EPB41L3	EPHA5	EPN2	FYN	HIVEP2
method	Cy0	STD_15	34.9079	35.2786	33.7653	36.7992	36.3133	34.7861	35.4688	35.3857	34.3032	36.283	33.4084	33.9748	34.1046	34.1353	34.739	34.8615	35.0113	33.9778	34.6963	34.2257
		STD_15	33.9616	35.0126	34.8175	34.4284	35.5115	34.5126	36.4172	34.8376	34.9616	35.8753	33.2236	33.624	34.2362	33.948	34.7862	34.4109	34.2614	34.1861	34.3727	33.9471
		STD_15	33.627	35.1091	34.0465	35.8442	35.6353	34.3545	34.6777	34.5224	34.0239	35.3401	34.7897	33.6038	34.3227	34.1135	34.8322	33.5667	35.1891	34.0282	35.2233	34.9677
		STD_150	31.2049	31.7001	30.8836	32.2301	33.0108	30.8619	31.6458	31.6242	30.3192	32.2505	30.4245	30.3489	31.1126	30.4394	31.4548	30.6877	31.5213	30.6556	31.2697	30.7202
		STD_150	30.8436	31.4772	30.9222	31.9503	32.0428	31.0174	31.9406	31.4052	30.5116	32.4026	30.5106	30.461	30.9648	30.5364	31.2938	30.8405	31.506	30.9309	31.6641	31.2308
		STD_150	31.0204	31.5846	31.1358	31.9367	32.2352	30.9728	31.8847	31.4221	30.723	32.5699	30.5298	30.594	31.0842	30.6963	31.2101	30.9526	31.3348	30.7888	31.4791	31.0209
		STD_1500	27.4453	27.9181	27.3877	28.3953	28.2949	27.4072	28.1919	27.8616	26.9423	28.6652	26.9756	26.8544	27.4752	27.2375	27.6462	27.2248	27.7693	27.1925	27.9141	27.4605
		STD_1500	27.5664	28.08	27.4933	28.5278	28.852	27.4074	28.2208	27.9693	27.09	28.5606	27.0418	26.8331	27.4953	27.1599	27.7562	27.2547	28.0379	27.2827	27.8498	27.396
		STD_1500	27.3828	28.3377	27.4054	28.4318	28.4173	27.2742	28.1812	28.0783	26.9802	28.3392	26.839	26.8519	27.471	27.0988	27.8443	27.2809	27.9183	27.1796	28.0012	27.5129
		STD_15000	24.1026	24.3653	24.0699	25.0286	24.8675	24.057	24.8164	24.5757	23.7436	24.8734	23.7057	23.6964	24.1857	23.8222	24.4088	23.9063	24.5018	23.974	24.5208	24.1735
		STD_15000	23.9965	24.3552	24.0913	24.8851	24.9335	24.0353	24.8553	24.6341	23.726	24.8961	23.636	23.7128	24.2333	23.8021	24.3456	23.8896	24.4216	24.0941	24.5174	24.1642
		STD_15000	23.9469	24.2792	23.9542	24.8878	24.7315	24.0531	24.6857	24.3469	23.6353	24.8244	23.4268	23.6002	24.1576	23.6895	24.2992	23.7134	24.3667	23.5571	24.4356	24.0096
		STD_150000	20.8146	20.8693	20.7497	21.6063	21.2293	20.4966	21.2183	21.2804	20.3939	21.2044	20.2343	20.0438	20.6037	20.4517	20.7468	20.6742	21.0766	20.388	20.9449	20.7163
		STD_150000	20.5403	20.8768	20.5385	21.3391	21.1531	20.4013	21.0862	20.9858	20.107	21.1449	20.1097	20.1165	20.5719	20.4695	20.6987	20.4272	20.7872	20.2772	20.8228	20.4988
		STD_150000	20.576	21.0528	20.6318	21.4776	21.3629	20.5129	21.2441	21.0349	20.1511	21.2367	20.1699	20.2139	20.565	20.3462	20.7742	20.448	20.7975	20.5606	20.8945	20.8364
method	LinRegPCR		AHCY	AKR1C1	ARHGEF7	BIRC5	CAMTA1	CAMTA2	CD44	CDCA5	CDH5	CDKN3	CLSTN1	CPSG3	DDC	ECEL1	ELAVL4	EPB41L3	EPHA5	EPN2	FYN	HIVEP2
		STD_15	34.4035	34.9313	33.4482	36.1899	36.0266	34.2745	35.1422	34.9415	33.728	35.9601	32.2911	33.7923	33.7509	33.703	34.2165	34.422	34.6636	33.9202	34.2909	33.9907
		STD_15	33.4339	34.5297	34.4029	33.3454	35.1272	33.9352	36.4124	34.3656	34.245	35.4724	32.0223	33.1529	33.9495	33.5458	34.1751	33.7837	33.9039	34.0591	33.8545	33.7146
		STD_15	33.1705	34.7739	33.6653	34.9997	35.3422	33.8515	34.292	34.0577	33.3501	34.9628	33.5818	33.2277	34.0758	33.7439	34.2655	33.0399	34.8281	33.8527	34.7238	34.4937
		STD_150	30.6441	31.3913	30.4288	31.3784	32.6742	30.3191	31.2711	31.1342	29.719	31.9436	29.2749	30.0379	30.7939	30.1652	30.9999	30.2537	31.1864	30.4166	30.6933	30.4718
		STD_150	30.305	31.0562	30.4988	30.9998	31.6271	30.3863	31.5329	30.8572	29.8515	32.0505	29.3169	30.1539	30.5003	30.1769	30.6887	30.3025	31.1165	30.7056	31.1499	30.8928
		STD_150	30.5162	31.2352	30.7622	31.2485	31.8619	30.8966	31.5492	30.9573	30.1729	32.1899	29.3262	30.1935	30.7401	30.2935	30.6726	30.4284	31.4599	30.6552	30.9446	30.5699
		STD_1500	26.8493	27.546	27.0065	27.3163	27.9257	26.896	27.881	27.3855	26.3036	28.274	25.7266	26.4685	27.0777	26.8032	27.124	26.7254	27.3776	26.9478	27.3456	26.9738
		STD_1500	27.0402	27.7311	27.1703	27.4943	28.4947	26.8448	27.9299	27.5398	26.4232	28.3456	25.928	26.5279	27.1118	26.7531	27.3777	26.8626	27.6626	27.2954	27.3218	26.9342
		STD_1500	26.8575	27.9726	27.0075	27.3522	27.996	26.7537	27.9433	27.558	26.3305	28.0553	26.042	26.6106	27.0287	26.6763	27.2898	26.7541	27.4875	26.9743	27.7479	27.0681
		STD_15000	23.6934	24.1518	23.7888	24.051	24.5933	23.553	24.5738	24.2468	23.2615	24.6584	22.5379	23.417	23.8894	23.4757	23.9618	23.8708	24.2172	23.9248	24.1247	23.8737
		STD_15000	23.6402	24.0556	23.7752	23.9462	24.5781	23.6737	24.585	24.2396	23.0948	24.6286	22.5055	23.3885	23.9394	23.4573	23.8006	23.5545	24.1001	23.9379	24.0504	24.0694
		STD_15000	23.5854	24.0961	23.6459	23.9733	24.43	23.562	24.5805	24.1195	23.1668	24.5822	22.3964	23.3319	23.9368	23.5153	23.8068	23.3743	24.1642	24.4842	24.1127	23.6409
		STD_150000	20.32	20.5582	20.3388	20.6352	20.8741	19.995	20.9632	20.8405	19.6461	20.9903	19.1073	19.7795	20.2507	20.0209	20.1908	20.1494	20.6837	20.2765	20.4311	20.3643
		STD_150000	20.0645	20.5374	20.0712	20.2527	20.7796	19.8548	20.8919	20.5683	19.3835	20.8533	18.955	19.7238	20.5097	20.1064	20.1347	19.8657	20.5133	20.1514	20.3718	20.1485
		STD_150000	20.0721	20.7179	20.2161	20.42	20.9874	19.8643	20.9381	20.5413	19.4104	20.8884	18.9375	19.7775	20.2256	19.7953	20.2022	19.9361	20.3654	20.3573	20.4079	20.3542
method	PCR-Miner		AHCY	AKR1C1	ARHGEF7	BIRC5	CAMTA1	CAMTA2	CD44	CDCA5	CDH5	CDKN3	CLSTN1	CPSG3	DDC	ECEL1	ELAVL4	EPB41L3	EPHA5	EPN2	FYN	HIVEP2
		STD-15	34.6006	35.0382	33.5091	36.515	36.0286	34.5203	35.2216	35.1432	34.0144	36.0692	33.054	33.7338	33.8508	33.8375	34.4341	34.5872	34.7964	33.787	34.4076	33.9658
		STD-15	33.6584	34.7577	34.5655	34.1437	35.2059	34.2611	36.1741	34.5944	34.6768	35.6646	32.9269	33.3625	33.9964	33.6785	34.4181	34.1036	34.0412	34.0124	34.0791	33.6946
		STD-15	33.326	34.8666	33.792	35.5518	35.3473	34.1088	34.4506	34.2804	33.7177	35.1284	34.4399	33.3505	34.0858	33.8094	34.5166	33.2843	34.9767	33.8398	34.918	34.7103
		STD-150	30.9284	31.4669	30.6212	31.9116	32.7246	30.6002	31.4207	31.3752	29.9923	32.0348	30.1148	30.0978	30.8748	30.1213	31.1472	30.4184	31.3017	30.4734	30.9811	30.4539
		STD-150	30.5472	31.2508	30.6623	31.6286	31.7643	30.7278	31.7247	31.1608	30.2137	32.1914	30.1934	30.2088	30.7175	30.1993	31.0022	30.5814	31.2835	30.7456	31.3373	30.9759
		STD-150	30.6978	31.3543	30.8805	31.6422	31.9471	30.673	31.6629	31.1833	30.4187	32.3524	30.2475	30.3277	30.8422	30.3595	30.913	30.6866	31.1166	30.6122	31.1524	30.7569
		STD-1500	27.1644	27.7047	27.1401	28.084	28.0141	27.1514	27.9853	27.6198	26.6609	28.46	26.6877	26.6019	27.2424	26.8764	27.3546	26.9637	27.5509	27.0244	27.6211	27.188
		STD-1500	27.2775	27.8441	27.2212	28.2111	28.5548	27.1498	28.0171	27.7325	26.8053	28.3495	26.7582	26.5763	27.2486	26.7911	27.442	26.9857	27.8213	27.119	27.55	27.1329
		STD-1500	27.1047	28.1052	27.1509	28.1117	28.1197	27.0099	27.9725	27.8276	26.6369	28.119	26.4587	26.5913	27.225	26.7971	27.5225	27.0138	27.7005	27.0106	27.6689	27.2403
		STD-15000	23.8141	24.1454	23.7996	24.7191	24.5869	23.8065	24.634	24.3164	23.3177	24.6611	23.3689	23.4442	23.9419	23.4586	24.1044	23.5977	24.274	23.7945	24.2338	23.9234
		STD-15000	23.7055	24.1155	23.8265	24.5249	24.6292	23.8035	24.6705	24.3748	23.3863	24.6806	23.3352	23.4522	23.9798	23.4883	24.0441	23.6296	24.2062	23.9031	24.2158	23.8581
		STD-15000	23.6385	24.0487	23.6892	24.5586	24.4475	23.7422	24.503	24.0943	23.2765	24.6095	23.1241	23.3482	23.9033	23.3903	23.9676	23.4413	24.1468	23.3956	24.131	23.7395
		STD-150000	20.5107	20.6113	20.4497	21.2495	20.9332	20.2324	21.0258	21.0109	19.9903	20.9835	19.9135	19.7875	20.3462	20.0573	20.4234	20.339	20.8627	20.1962	20.6257	20.4546
		STD-150000	20.236	20.641	20.2424	21.0073	20.8544	20.1416	20.8984	20.7264	19.7877	20.9191	19.78	19.8559	20.276	20.1394	20.395	20.125	20.5813	20.0858	20.5137	20.2196
		STD-150000	20.2352	20.8157	20.3569	21.139	21.0596	20.2415	21.0553	20.763	19.8326	21.0114	19.8512	19.9476	20.2984	19.9498	20.4531	20.1531	20.5936	20.3349	20.5818	20.5473
method	5PSM		AHCY	AKR1C1	ARHGEF7	BIRC5	CAMTA1	CAMTA2	CD44	CDCA5	CDH5	CDKN3	CLSTN1	CPSG3	DDC	ECEL1	ELAVL4	EPB41L3	EPHA5	EPN2	FYN	HIVEP2
		STD_15	36.07	36.39	34.85	38	37.5	35.92	36.57	36.46	35.5	37.27	34.62	35.02	35.18	35.28	35.95	35.99	36.04	34.87	35.88	35.37
		STD_15	35.1	36.16	35.92	35.63	36.75	35.6	37.47	35.91	36.16	36.84	34.38	34.75	35.3	35.09	36.02	35.59	35.29	35.03	35.57	35.07
		STD_15	34.78	36.22	35.16	37.05	36.83	35.44	35.73	35.6	35.22	36.33	35.97	34.69	35.38	35.28	36.06	34.69	36.2	34.91	36.45	36.1
		STD_150	32.37	32.78	32	33.46	34.23	31.95	32.72	32.71	31.54	33.23	31.59	31.43	32.19	31.59	32.67	31.81	32.54	31.55	32.48	31.85
		STD_150	32.02	32.55	32.04	33.18	33.25	32.12	32.97	32.49	31.71	33.4	31.69	31.55	32.05	31.73	32.51	31.95	32.54	31.82	32.88	32.36
		STD_150	32.2	32.65	32.26	33.12	33.44	32.09	32.94	32.5	31.9	33.56	31.71	31.69	32.16	31.86	32.41	32.08	32.31	31.68	32.7	32.17
		STD_1500	28.62	28.96	28.49	29.64	29.5	28.5	29.2	28.95	28.15	29.64	28.16	27.94	28.53	28.43	28.88	28.36	28.79	28.07	29.13	28.61
		STD_1500	28.74	29.16	28.64	29.79	30.08	28.52	29.25	29.04	28.3	29.55	28.22	27.92	28.57	28.37	29	28.38	29.04	28.14	29.05	28.54
		STD_1500	28.55	29.42	28.5	29.69	29.65	28.39	29.21	29.17	28.19	29.34	28.06	27.95	28.55	28.29	29.1	28.42	28.91	28.05	29.22	28.66
		STD_15000	25.27	25.41	25.21	26.29	26.09	25.16	25.81	25.68	25.02	25.86	24.91	24.81	25.28	25.03	25.65	25.08	25.52	24.85	25.75	25.32
		STD_15000	25.14	25.44	25.23	26.2	26.18	25.1	25.85	25.74	24.95	25.89	24.84	24.82	25.34	25.02	25.59	25.01	25.44	25	25.76	25.38
		STD_15000	25.11	25.34	25.1	26.15	25.95	25.19	25.68	25.44	24.89	25.83	24.63	24.71	25.27	24.88	25.55	24.86	25.38	24.33	25.67	25.19
		STD_150000	22.02	21.98	21.95	22.94	22.47	21.62	22.24	22.44	21.68	22.21	21.47	21.16	21.71	21.71	22.03	21.91	22.1	21.28	22.21	21.87
		STD_150000	21.74	21.95	21.74	22.66	22.4	21.53	22.09	22.09	21.36	22.17	21.35	21.24	21.66	21.72	21.98	21.61	21.79	21.17	22.07	21.69
		STD_150000	21.78	22.15	21.79	22.79	22.61	21.66	22.27	22.15	21.39	22.25	21.41	21.35	21.69	21.6	22.05	21.62	21.8	21.55	22.14	22.05
method	DART		AHCY	AKR1C1	ARHGEF7	BIRC5	CAMTA1	CAMTA2	CD44	CDCA5	CDH5	CDKN3	CLSTN1	CPSG3	DDC	ECEL1	ELAVL4	EPB41L3	EPHA5	EPN2	FYN	HIVEP2
		STD_15	30.664	31.404	29.976	32.806	32.579	30.848	32.896	31.088	32.58	32.58	29.498	30.007	30.212	30.49	31.072	30.73	30.711	30.257	30.326	30.499
		STD_15	29.742	31.064	30.834	30.218	31.663	30.494	34.216	30.544	32.199	32.199	29.192	29.427	30.417	30.385	31.028	30.174	29.953	30.487	29.873	30.212
		STD_15	29.432	31.274	30.146	31.736	31.875	30.505	32.131	30.193	31.578	31.578	30.715	29.449	30.586	30.569	31.134	29.319	31.045	30.307	30.773	31.021
		STD_150	26.977	27.879	26.971	28.228	29.226	26.953	29.128	27.254	28.624	28.624	26.466	26.247	27.323	27.024	27.757	26.573	27.255	26.89	26.746	26.99
		STD_150	26.6	27.609	27.044	27.802	28.187	27.019	29.402	26.98	28.709	28.709	26.55	26.342	27.024	27.034	27.535	26.641	27.205	27.138	27.175	27.359
		STD_150	26.828	27.774	27.29	27.893	28.393	27.488	29.4	27.093	28.86	28.86	26.526	26.43	27.279	27.154	27.5	26.803	27.477	27.094	26.982	27.108
		STD_1500	23.161	24.15	23.509	24.145	24.568	23.479	25.65	23.639	24.95	24.95	22.98	22.645	23.627	23.682	23.988	23.122	23.595	23.411	23.445	23.557
		STD_1500	23.361	24.291	23.657	24.361	25.089	23.49	25.73	23.756	25.029	25.029	23.143	22.743	23.681	23.614	24.205	23.29	23.768	23.726	23.359	23.449
		STD_1500	23.205	24.506	23.41	24.176	24.57	23.345	25.739	23.765	24.705	24.705	23.188	22.807	23.572	23.527	24.121	23.207	23.555	23.389	23.735	23.613
		STD_15000	20.005	20.771	20.358	20.867	21.161	20.186	22.46	20.405	21.336	21.336	19.757	19.691	20.403	20.341	20.83	20.204	20.375	20.357	20.204	20.442
		STD_15000	19.946	20.622	20.293	20.721	21.157	20.316	22.494	20.386	21.31	21.31	19.747	19.624	20.449	20.274	20.659	19.963	20.293	20.432	20.134	20.477
		STD_15000	19.893	20.685	20.174	20.812	21.046	20.251	22.495	20.273	21.299	21.299	19.656	19.578	20.463	20.434	20.637	19.786	20.35	20.902	20.165	20.216
		STD_150000	16.644	17.223	16.848	17.452	17.48	16.615	18.847	17.013	17.722	17.722	16.368	16.1	16.811	16.872	17.085	16.531	16.914	16.764	16.487	17
		STD_150000	16.405	17.196	16.624	17.091	17.445	16.548	18.732	16.736	17.572	17.572	16.244	15.99	17.02	16.985	17.073	16.358	16.662	16.652	16.464	16.724
		STD_150000	16.427	17.343	16.768	17.21	17.538	16.491	18.744	16.743	17.555	17.555	16.184	16.116	16.766	16.672	17.116	16.34	16.611	16.881	16.525	16.905
method	FPLM		AHCY	AKR1C1	ARHGEF7	BIRC5	CAMTA1	CAMTA2	CD44	CDCA5	CDH5	CDKN3	CLSTN1	CPSG3	DDC	ECEL1	ELAVL4	EPB41L3	EPHA5	EPN2	FYN	HIVEP2
		STD_15	30.448	31.309	29.889	32.721	32.47	30.715	32.689	30.97	30.341	32.496	29.322	29.913	30.023	30.382	30.832	30.635	30.663	30.193	30.121	30.453
		STD_15	29.638	30.916	30.759	30.027	31.516	30.431	34.063	30.402	30.949	32.031	29.006	29.262	30.262	30.046	30.837	30.054	29.79	30.321	29.621	30.183
		STD_15	29.22	31.202	30.046	31.687	31.775	30.388	31.994	30.026	29.969	31.448	30.539	29.269	30.457	30.442	30.938	29.139	30.86	30.153	30.62	30.95
		STD_150	26.754	27.753	26.79	28.087	29.008	26.765	28.751	27.051	26.335	28.509	26.317	26.129	27.243	26.84	27.505	26.397	27.053	26.757	26.597	26.9
		STD_150	26.517	27.432	26.842	27.641	28.103	26.956	29.117	26.932	26.419	28.48	26.438	26.143	26.793	26.876	27.469	26.469	26.989	27.006	26.944	27.295
		STD_150	26.749	27.686	27.182	27.761	28.295	27.396	29.088	27.006	26.751	28.771	26.385	26.381	27.119	26.944	27.401	26.692	27.325	27.047	26.8	27.059
		STD_1500	23.005	23.969	23.433	23.949	24.504	23.426	25.56	23.531	23.052	24.753	22.858	22.608	23.308	23.558	23.769	22.932	23.49	23.29	23.28	23.387
		STD_1500	23.18	24.289	23.571	24.158	25.021	23.31	25.559	23.624	23.117	24.852	22.998	22.649	23.571	23.418	24.025	23.135	23.669	23.672	23.175	23.301
		STD_1500	23.017	24.374	23.299	24.08	24.404	23.291	25.586	23.632	22.95	24.58	22.981	22.776	23.314	23.314	23.905	23.036	23.462	23.205	23.656	23.457
		STD_15000	19.854	20.641	20.285	20.735	21.086	20.059	22.227	20.327	20.03	21.192	19.621	19.6	20.268	20.237	20.737	20.181	20.184	20.279	20.061	20.399
		STD_15000	19.756	20.584	20.217	20.644	21.127	20.221	22.396	20.278	19.762	21.24	19.578	19.535	20.295	20.148	20.57	19.928	20.171	20.336	19.997	20.439
		STD_15000	19.702	20.593	20.005	20.753	20.962	20.09	22.269	20.147	19.851	21.12	19.451	19.497	20.264	20.193	20.415	19.594	20.262	20.823	19.999	20.17
		STD_150000	16.591	17.113	16.724	17.398	17.334	16.468	18.643	16.878	16.479	17.609	16.254	15.95	16.772	16.715	16.92	16.38	16.878	16.649	16.338	16.906
		STD_150000	16.319	17.07	16.523	17.069	17.359	16.394	18.674	16.598	16.041	17.342	16.135	15.859	16.662	16.946	16.972	16.297	16.491	16.484	16.21	16.554
		STD_150000	16.315	17.306	16.687	16.997	17.451	16.42	18.629	16.658	16.178	17.413	16.06	16.02	16.584	16.447	17.01	16.166	16.523	16.803	16.469	16.754
method	FPK-PCR		AHCY	AKR1C1	ARHGEF7	BIRC5	CAMTA1	CAMTA2	CD44	CDCA5	CDH5	CDKN3	CLSTN1	CPSG3	DDC	ECEL1	ELAVL4	EPB41L3	EPHA5	EPN2	FYN	HIVEP2
		STD_15	35.8326	36.2282	34.6929	37.8083	37.2685	35.6999	36.4227	36.3001	35.2691	37.1794	34.3607	34.896	35.031	35.1059	35.7175	35.7795	35.8964	34.8247	35.6515	35.174
		STD_15	34.8777	35.9596	35.7509	35.4089	36.4743	35.4287	37.3616	35.7462	35.9387	36.7727	34.1712	34.5597	35.1642	34.9203	35.7679	35.346	35.1324	35.025	35.3313	34.8907
		STD_15	34.5457	36.0555	34.9831	36.8424	36.5931	35.2591	35.6157	35.436	34.9878	36.2419	35.7371	34.5426	35.2531	35.0963	35.8207	34.4783	36.0726	34.8767	36.1952	35.9133
		STD_150	32.1214	32.6237	31.8213	33.2077	33.9711	31.757	32.6143	32.5381	31.2465	33.1417	31.3669	31.2702	32.0452	31.3697	32.4116	31.5792	32.3963	31.5049	32.2274	31.6616
		STD_150	31.7605	32.3943	31.8512	32.9285	33.005	31.9276	32.8991	32.3099	31.4592	33.3111	31.456	31.385	31.9014	31.497	32.2508	31.7438	32.3918	31.7751	32.6205	32.1706
		STD_150	31.9448	32.5168	32.0613	32.8932	33.192	31.8303	32.8435	32.3328	31.6491	33.4677	31.4813	31.5155	32.0133	31.6632	32.1688	31.8566	32.2065	31.6427	32.4345	31.9722
		STD_1500	28.372	28.8452	28.3139	29.3659	29.2454	28.3006	29.1521	28.7728	27.885	29.5756	27.9352	27.7669	28.4168	28.1944	28.6318	28.1382	28.6633	28.0483	28.8585	28.4034
		STD_1500	28.4827	29.018	28.4211	29.5006	29.8047	28.3247	29.1897	28.8701	28.0375	29.4667	27.9944	27.7469	28.4259	28.1202	28.7291	28.1607	28.9095	28.1357	28.7937	28.3365
		STD_1500	28.3075	29.2742	28.3183	29.4002	29.3728	28.1661	29.1496	28.9832	27.9171	29.2366	27.7279	27.7597	28.4009	28.0509	28.8264	28.1912	28.7774	28.0291	28.9401	28.4624
		STD_15000	25.0241	25.299	25.0098	25.9616	25.834	24.9598	25.8192	25.4822	24.6253	25.7879	24.6423	24.6349	25.142	24.7652	25.3907	24.7845	25.3762	24.8455	25.4835	25.137
		STD_15000	24.9113	25.2788	25.0304	25.8144	25.8997	24.9612	25.8535	25.5445	24.6604	25.8136	24.5721	24.6377	25.1816	24.7553	25.3201	24.816	25.307	24.9603	25.4702	25.0894
		STD_15000	24.8577	25.2085	24.8979	25.8444	25.6883	24.9635	25.6903	25.2569	24.5475	25.7365	24.3482	24.5335	25.1086	24.6389	25.2629	24.6233	25.2557	24.398	25.3899	24.9659
		STD_150000	21.726	21.7778	21.6936	22.5509	22.1836	21.3864	22.2505	22.2154	21.3343	22.1252	21.1681	20.9593	21.539	21.3995	21.7276	21.6047	21.9631	21.2603	21.8839	21.6599
		STD_150000	21.447	21.8025	21.4593	22.2832	22.1106	21.3043	22.0947	21.9044	21.0528	22.0636	21.0434	21.033	21.4818	21.421	21.6859	21.3199	21.6809	21.144	21.7647	21.453
		STD_150000	21.4775	21.9777	21.5683	22.429	22.3231	21.4226	22.2935	21.9479	21.0856	22.1508	21.114	21.1441	21.4992	21.2949	21.753	21.3565	21.6807	21.4533	21.834	21.7961
method	CqMAN		AHCY	AKR1C1	ARHGEF7	BIRC5	CAMTA1	CAMTA2	CD44	CDCA5	CDH5	CDKN3	CLSTN1	CPSG3	DDC	ECEL1	ELAVL4	EPB41L3	EPHA5	EPN2	FYN	HIVEP2
		STD_15	30.12	33.74	30.3	32.04	32.16	33.29	35.64	31.4	31.4	33.31	30.31	32.49	32.56	32.52	33.24	29.2	29.31	32.52	30.18	30.34
		STD_15	30.13	33.44	29.97	32.64	32.33	33.04	35.28	31.55	31.55	33.35	30.41	32.22	32.65	32.41	33.28	29.12	29.27	32.68	30.11	30.32
		STD_15	30.31	33.54	30.17	32.27	32.51	32.76	35.84	31.49	31.49	33.54	30.28	32.19	32.8	32.49	33.32	29.46	29.18	32.54	30.12	30.35
		STD_150	27.21	30.3	26.99	29.29	29.04	29.38	30.17	25.82	25.82	29.18	25.68	28.83	29.51	28.81	29.73	26.04	27.26	29.32	27.32	25.41
		STD_150	27.33	30.09	26.93	29.5	29.49	29.44	30	26	26	29.09	25.55	29.01	29.42	29	29.57	26.13	27.39	29.49	27.14	25.91
		STD_150	27.21	30.17	26.88	29.74	29.59	29.43	30.1	25.99	25.99	29.29	26.11	29.19	29.49	29.2	29.52	26.09	27.32	29.4	27.33	25.54
		STD_1500	23.12	26.44	24.29	24.13	23.7	25.89	25.65	22.92	22.92	25.07	22.75	25.37	26.13	25.55	26.18	21.23	24.13	25.69	24.15	23
		STD_1500	23.22	26.56	24.27	24.17	23.83	25.88	25.84	23.27	23.27	25.08	23.23	25.35	26.16	25.48	26.27	21.5	24.48	25.84	24.41	23.16
		STD_1500	23.12	26.97	24.68	24.32	23.89	25.68	25.6	23.1	23.1	25.29	23.24	25.35	26.09	25.46	26.33	21.48	24.57	25.69	24.27	23.14
		STD_15000	20.59	23	20.58	21.54	20.05	22.49	23.34	20.2	20.2	21.31	20.39	22.28	22.61	22.31	22.75	20.64	20.48	22.52	20.48	20.29
		STD_15000	20.25	22.95	20.45	21.66	20.2	22.49	23.28	20.3	20.3	21.41	20.53	22.32	22.65	22.32	22.67	20.33	20.11	22.6	20.53	20.53
		STD_15000	20.22	22.79	20.33	21.29	19.71	22.47	23.02	20.14	20.14	21.15	20.23	22.18	22.56	22.21	22.64	20.19	19.92	22.24	20.07	20.39
		STD_150000	16.12	19.38	16.4	16.19	17.28	19.01	19.24	14.65	14.65	17.06	16.13	18.47	19.19	18.85	19.21	16.24	17.21	18.98	16.04	16.21
		STD_150000	16	19.4	15.88	16.37	16.7	18.79	19	14.46	14.46	16.74	16.01	18.51	19.18	18.81	19.23	15.96	17.32	18.72	15.79	16.03
		STD_150000	15.68	19.48	16.16	16.12	17.05	19.03	19.03	15.02	15.02	17.24	16.16	18.58	19.19	18.66	19.28	16.09	17.34	19.13	15.87	16.5

## Sheet: Efficency
	AHCY	AKR1C1	ARHGEF7	BIRC5	CAMTA1	CAMTA2	CD44	CDCA5	CDH5	CDKN3	CLSTN1	CPSG3	DDC	ECEL1	ELAVL4	EPB41L3	EPHA5	EPN2	FYN	HIVEP2
Cy0	1.96641	1.90751	1.96523	1.91157	1.87183	1.92838	1.90545	1.94564	1.92204	1.86899	1.96177	1.96775	1.9368	1.96559	1.92852	1.94856	1.93467	1.95957	1.94048	1.95804
LinRegPCR	1.88639	1.82887	1.88464	1.8587	1.86177	1.84376	1.86156	1.88313	1.87756	1.85115	1.70356	1.89235	1.89159	1.84206	1.85214	1.90461	1.87929	1.87353	1.85596	1.87937
PCR-Miner	1.04554	0.951629	1.0116	0.970245	1.02973	1.00196	0.976015	1.02283	1.00038	0.977653	0.869132	1.01507	1.01897	0.973665	0.974078	1.04858	1.00822	0.997545	1.01173	1.04764
5PSM	1.77781	1.80404	1.75924	1.70891	1.72181	1.75957	1.81622	1.82734	1.76184	1.87091	1.59396	0.996233	1.8041	1.7081	1.73149	1.80124	1.9143	1.96047	1.7468	1.76606
DART	1.91805	1.86189	1.89814	1.85741	1.91397	1.82973	1.74908	1.85482	1.89206	1.84941	1.74451	1.89852	1.84768	1.84768	1.81653	1.92533	1.90068	1.87765	1.87421	1.85926
FPLM	1.91841	1.8971	1.92214	1.88193	1.92908	1.85353	1.98233	1.86516	1.95555	1.88123	1.77336	1.93781	1.94436	1.9101	1.9271	1.93682	1.943	1.92564	1.96459	1.93334
FPK-PCR	2.13728	2.05408	2.08898	2.00366	2.05106	2.04568	2.12133	2.09381	2.08601	2.09491	1.90792	2.08627	2.09748	2.04952	2.00184	2.14426	2.204	2.2364	2.01746	1.99541
CqMAN	1.9101	1.9003	1.94995	1.77336	1.77743	1.92684	1.78162	1.79759	1.9071	1.7615	1.97381	1.95641	1.97501	1.96361	1.9307	2.05229	2.09773	1.95975	1.91722	1.99265
