# Supplementary material for: Evaluation validation of a qPCR curve analysis method and conventional approaches
Source: BMC Genomics. 2021 Nov 16;22(Suppl 5):680. doi: 10.1186/s12864-021-07986-4 (PMC8596907; doi:10.1186/s12864-021-07986-4)
Supplement: Supplementary file 2 — Additional file 2. [file 12864_2021_7986_MOESM2_ESM.zip › biomaker_performance_indicators.xlsx]

## Sheet: AHCY_20080229
		CqMAN	Cy0	LinReg	PCR Miner	5PSM	DART	FPLM	FPK-PCR
SD of Cq
150000		0.185712	0.121775	0.118675	0.129684	0.123648	0.107855	0.129175	0.124946
15000		0.167796	0.0649311	0.0440904	0.0723558	0.0694422	0.0457457	0.0629144	0.0693288
1500		0.0471405	0.0762246	0.088119	0.0716593	0.0784573	0.0858112	0.0798178	0.0723542
150		0.0565685	0.147505	0.139815	0.156762	0.142906	0.155032	0.110563	0.147347
15		0.0873053	0.542412	0.530201	0.539839	0.548473	0.523239	0.509772	0.545519
Mean SD of Cq		0.108904	0.19057	0.18418	0.19406	0.192585	0.183536	0.178449	0.191899
RE		0.21499	0.128287	0.383692	0.2431	0.892396	0.479591	0.334028	0.327521
CV		0.0701844	0.11973	0.108641	0.128294	0.104889	0.162121	0.173135	0.299602
bias		8685.7	8819.91	5060.93	15087.5	3045.69	4419.11	4677.32	15755.6
slope（bias）		0.985063	1	0.93392	1.05904	0.868296	0.920787	0.934819	1.06859
Var within		0.00181161	0.00881826	0.00739487	0.00994578	0.00584162	0.0089843	0.0102454	0.0486635
Cq
150000		16.12	20.8146	20.32	20.5107	22.02	16.644	16.591	21.726
		16	20.5403	20.0645	20.236	21.74	16.405	16.319	21.447
		15.68	20.576	20.0721	20.2352	21.78	16.427	16.315	21.4775
15000		20.59	24.1026	23.6934	23.8141	25.27	20.005	19.854	25.0241
		20.25	23.9965	23.6402	23.7055	25.14	19.946	19.756	24.9113
		20.22	23.9469	23.5854	23.6385	25.11	19.893	19.702	24.8577
1500		23.12	27.4453	26.8493	27.1644	28.62	23.161	23.005	28.372
		23.22	27.5664	27.0402	27.2775	28.74	23.361	23.18	28.4827
		23.12	27.3828	26.8575	27.1047	28.55	23.205	23.017	28.3075
150		27.21	31.2049	30.6441	30.9284	32.37	26.977	26.754	32.1214
		27.33	30.8436	30.305	30.5472	32.02	26.6	26.517	31.7605
		27.21	31.0204	30.5162	30.6978	32.2	26.828	26.749	31.9448
15		30.12	34.9079	34.4035	34.6006	36.07	30.664	30.448	35.8326
		30.13	33.9616	33.4339	33.6584	35.1	29.742	29.638	34.8777
		30.31	33.627	33.1705	33.326	34.78	29.432	29.22	34.5457

## Sheet: AKR1C1_20080307
		CqMAN	Cy0	LinReg	PCR Miner	5PSM	DART	FPLM	FPK-PCR
SD of Cq
150000		0.0432049	0.0848007	0.0806371	0.0901736	0.0880656	0.0638905	0.102629	0.0889809
15000		0.0895669	0.0384044	0.0394308	0.0404243	0.0418994	0.0610701	0.02502	0.0387847
1500		0.226912	0.172806	0.174678	0.166001	0.188326	0.146379	0.174372	0.176252
150		0.0865384	0.0909992	0.136912	0.0882485	0.094163	0.111131	0.138261	0.0937517
15		0.124722	0.109925	0.165232	0.115463	0.0974109	0.140079	0.165896	0.111135
Mean SD of Cq		0.114189	0.099387	0.119378	0.100062	0.101973	0.10451	0.121236	0.101781											0.101781
RE		0.0677142	0.0777421	0.442422	0.142226	1.0201	1.16691	1.25549	0.352042											0.352042
CV		0.0723227	0.0634188	0.0719226	0.0660053	0.107229	0.119588	0.181441	0.217762											0.217762
bias		10383.5	9600.55	5078.26	13261.8	2322.71	2540.72	2456.04	13361.3
slope（bias）		1.00714	1	0.928318	1.03528	0.845219	0.852814	0.849833	1.03746
Var within		0.00200063	0.00138976	0.00174494	0.00147851	0.00383952	0.00448864	0.0121998	0.0268222
		1.52012	1.42588	1.41183	1.44298	2.29889	1.74663	2.53397	6.40083
Cq
150000		19.38	20.8693	20.5582	20.6113	21.98	17.223	17.113	21.7778
		19.4	20.8768	20.5374	20.641	21.95	17.196	17.07	21.8025
		19.48	21.0528	20.7179	20.8157	22.15	17.343	17.306	21.9777
15000		23	24.3653	24.1518	24.1454	25.41	20.771	20.641	25.299
		22.95	24.3552	24.0556	24.1155	25.44	20.622	20.584	25.2788
		22.79	24.2792	24.0961	24.0487	25.34	20.685	20.593	25.2085
1500		26.44	27.9181	27.546	27.7047	28.96	24.15	23.969	28.8452
		26.56	28.08	27.7311	27.8441	29.16	24.291	24.289	29.018
		26.97	28.3377	27.9726	28.1052	29.42	24.506	24.374	29.2742
150		30.3	31.7001	31.3913	31.4669	32.78	27.879	27.753	32.6237
		30.09	31.4772	31.0562	31.2508	32.55	27.609	27.432	32.3943
		30.17	31.5846	31.2352	31.3543	32.65	27.774	27.686	32.5168
15		33.74	35.2786	34.9313	35.0382	36.39	31.404	31.309	36.2282
		33.44	35.0126	34.5297	34.7577	36.16	31.064	30.916	35.9596
		33.54	35.1091	34.7739	34.8666	36.22	31.274	31.202	36.0555

## Sheet: ARHGEF7_20080225
		CqMAN	Cy0	LinReg	PCR Miner	5PSM	DART	FPLM	FPK-PCR
SD of Cq
150000		0.212498	0.0864178	0.109382	0.0847843	0.0895669	0.0926835	0.0873473	0.0957121
15000		0.102089	0.060212	0.0644223	0.0594073	0.0571548	0.0761884	0.119242	0.0582169
1500		0.188739	0.0461989	0.0769697	0.0359567	0.0684755	0.101497	0.111048	0.0495225
150		0.0449691	0.110887	0.143551	0.113792	0.11431	0.136466	0.173835	0.106798
15		0.135728	0.444787	0.408575	0.446507	0.449518	0.370946	0.378582	0.446341
Mean SD of Cq		0.136805	0.1497	0.16058	0.148089	0.155805	0.155556	0.174011	0.151318
RE		0.312242	0.0975715	0.333066	0.161755	0.471102	0.643396	0.388885	0.263926
CV		0.0903675	0.0953111	0.0968489	0.0972962	0.117914	0.137385	0.171488	0.124385
bias		10823.6	9201.31	5478.76	12908.6	4487.81	3730.44	5869.9	17585
slope（bias）		0.992498	1	0.938166	1.03694	0.909659	0.898085	0.949549	1.06962
Var within		0.00281724	0.0057688	0.00476271	0.00620069	0.00491812	0.00829903	0.0103894	0.00620477
Cq
150000		16.4	20.7497	20.3388	20.4497	21.95	16.848	16.724	21.6936
		15.88	20.5385	20.0712	20.2424	21.74	16.624	16.523	21.4593
		16.16	20.6318	20.2161	20.3569	21.79	16.768	16.687	21.5683
15000		20.58	24.0699	23.7888	23.7996	25.21	20.358	20.285	25.0098
		20.45	24.0913	23.7752	23.8265	25.23	20.293	20.217	25.0304
		20.33	23.9542	23.6459	23.6892	25.1	20.174	20.005	24.8979
1500		24.29	27.3877	27.0065	27.1401	28.49	23.509	23.433	28.3139
		24.27	27.4933	27.1703	27.2212	28.64	23.657	23.571	28.4211
		24.68	27.4054	27.0075	27.1509	28.5	23.41	23.299	28.3183
150		26.99	30.8836	30.4288	30.6212	32	26.971	26.79	31.8213
		26.93	30.9222	30.4988	30.6623	32.04	27.044	26.842	31.8512
		26.88	31.1358	30.7622	30.8805	32.26	27.29	27.182	32.0613
15		30.3	33.7653	33.4482	33.5091	34.85	29.976	29.889	34.6929
		29.97	34.8175	34.4029	34.5655	35.92	30.834	30.759	35.7509
		30.17	34.0465	33.6653	33.792	35.16	30.146	30.046	34.9831

## Sheet: BIRC5_20080229
		CqMAN	Cy0	LinReg	PCR Miner	5PSM	DART	FPLM	FPK-PCR
SD of Cq
150000		0.105304	0.109104	0.0990039	0.129684	0.114407	0.150202	0.174555	0.1094
15000		0.154128	0.0670329	0.084728	0.0723558	0.0579272	0.0602052	0.0477098	0.0635077
1500		0.0817856	0.0558447	0.0768773	0.0545711	0.062361	0.0953601	0.0862335	0.0571661
150		0.183848	0.135197	0.157077	0.13032	0.448504	0.183176	0.188442	0.140674
15		0.247162	0.973965	1.16638	0.973742	0.97387	1.06181	1.10967	0.985761
Mean SD of Cq		0.154445	0.268229	0.316813	0.272135	0.331414	0.310151	0.321323	0.271302
RE		0.248075	0.187772	0.352643	0.203988	0.687683	0.560781	0.471891	0.333607
CV		0.0876518	0.171316	0.192985	0.178576	0.193311	0.23714	0.273025	0.223188
bias		10100.6	8226.97	5885.41	12890.5	3596.83	4389.93	4964.14	14913.7
slope（bias）		1.00093	1	0.970145	1.05055	0.907147	0.90152	0.924999	1.04862
Var within		0.00253337	0.0234312	0.0308197	0.0256353	0.0184027	0.0215214	0.0227048	0.0196297
Cq
150000		16.19	21.6063	21.2495	20.5107	22.94	17.452	17.398	22.5509
		16.37	21.3391	21.0073	20.236	22.66	17.091	17.069	22.2832
		16.12	21.4776	21.139	20.2352	22.79	17.21	16.997	22.429
15000		21.54	25.0286	24.7191	23.8141	26.29	20.867	20.735	25.9616
		21.66	24.8851	24.5249	23.7055	26.2	20.721	20.644	25.8144
		21.29	24.8878	24.5586	23.6385	26.15	20.812	20.753	25.8444
1500		24.13	28.3953	27.3163	28.084	29.64	24.145	23.949	29.3659
		24.17	28.5278	27.4943	28.2111	29.79	24.361	24.158	29.5006
		24.32	28.4318	27.3522	28.1117	29.69	24.176	24.08	29.4002
150		29.29	32.2301	31.3784	31.9116	33.18	28.228	28.087	33.2077
		29.5	31.9503	30.9998	31.6286	33.12	27.802	27.641	32.9285
		29.74	31.9367	31.2485	31.6422	32.2	27.893	27.761	32.8932
15		32.04	36.7992	36.1899	36.515	38	32.806	32.721	37.8083
		32.64	34.4284	33.3454	34.1437	35.63	30.218	30.027	35.4089
		32.27	35.8442	34.9997	35.5518	37.05	31.736	31.687	36.8424

## Sheet: CAMTA1_20080307
		CqMAN	Cy0	LinReg	PCR Miner	5PSM	DART	FPLM	FPK-PCR
SD of Cq
150000		0.238467	0.0867126	0.0849609	0.0845205	0.0873053	0.0383522	0.0503079	0.0881759
15000		0.204993	0.0840749	0.073648	0.0776291	0.0946338	0.0532937	0.0701443	0.0883295
1500		0.0793025	0.239028	0.253276	0.234004	0.245809	0.245132	0.270386	0.239341
150		0.239212	0.418422	0.448617	0.416346	0.424343	0.449178	0.389338	0.418388
15		0.142906	0.352419	0.383476	0.359166	0.336287	0.391524	0.402799	0.349796
Mean SD of Cq		0.180976	0.236131	0.248795	0.234333	0.237676	0.235496	0.236595	0.236806
RE		0.514733	0.136305	0.156887	0.394665	0.584025	0.278604	0.326423	0.358028
CV		0.106046	0.138316	0.144195	0.153298	0.140381	0.190358	0.317308	0.337532
bias		6369.26	9077.39	8605.39	29476.2	4399.52	6349.33	8342.38	14412.1
slope（bias）		0.978236	1	0.992179	1.12975	0.916622	0.95607	0.981821	1.05851
Var within		0.00342222	0.00825059	0.00929196	0.00784921	0.00584162	0.0151685	0.0373206	0.0380973
Cq
150000		17.28	21.2293	20.8741	20.9332	22.47	17.48	17.334	22.1836
		16.7	21.1531	20.7796	20.8544	22.4	17.445	17.359	22.1106
		17.05	21.3629	20.9874	21.0596	22.61	17.538	17.451	22.3231
15000		20.05	24.8675	24.5933	24.5869	26.09	21.161	21.086	25.834
		20.2	24.9335	24.5781	24.6292	26.18	21.157	21.127	25.8997
		19.71	24.7315	24.43	24.4475	25.95	21.046	20.962	25.6883
1500		23.7	28.2949	27.9257	28.0141	29.5	24.568	24.504	29.2454
		23.83	28.852	28.4947	28.5548	30.08	25.089	25.021	29.8047
		23.89	28.4173	27.996	28.1197	29.65	24.57	24.404	29.3728
150		29.04	33.0108	32.6742	32.7246	34.23	29.226	29.008	33.9711
		29.49	32.0428	31.6271	31.7643	33.25	28.187	28.103	33.005
		29.59	32.2352	31.8619	31.9471	33.44	28.393	28.295	33.192
15		32.16	36.3133	36.0266	36.0286	37.5	32.579	32.47	37.2685
		32.33	35.5115	35.1272	35.2059	36.75	31.663	31.516	36.4743
		32.51	35.6353	35.3422	35.3473	36.83	31.875	31.775	36.5931

## Sheet: CAMTA2_20080227
		CqMAN	Cy0	LinReg	PCR Miner	5PSM	DART	FPLM	FPK-PCR
SD of Cq
150000		0.10873	0.0492219	0.0639651	0.0451017	0.054365	0.0506776	0.0306522	0.0494738
15000		0.00942809	0.00942669	0.0548788	0.0296295	0.0374166	0.0530723	0.0702108	0.00154587
1500		0.0967241	0.0627131	0.0588451	0.0663298	0.0571548	0.0659141	0.0596676	0.0697833
150		0.0262467	0.065376	0.257881	0.052265	0.074087	0.238174	0.264206	0.0698981
15		0.216487	0.178276	0.182923	0.169873	0.199555	0.164346	0.14508	0.181544
Mean SD of Cq		0.0915232	0.0730027	0.123699	0.0726398	0.0845157	0.114437	0.113963	0.074449
RE		0.0707802	0.124179	0.351628	0.218507	0.430188	0.274075	0.277305	0.376139
CV		0.0606804	0.123763	0.0698869	0.0501958	0.124695	0.17583	0.225094	0.21598
bias		8362.11	9361.79	5720.58	17588	5254.06	7039.57	7786.99	19861.3
slope（bias）		1.0287	1	0.936681	1.05709	0.925054	0.956137	0.974154	1.09842
Var within		0.00167521	0.0125215	0.00224532	0.00106052	0.00534622	0.0108176	0.022296	0.0167145
Cq
150000		19.01	20.4966	19.995	20.2324	21.62	16.615	16.468	21.3864
		18.79	20.4013	19.8548	20.1416	21.53	16.548	16.394	21.3043
		19.03	20.5129	19.8643	20.2415	21.66	16.491	16.42	21.4226
15000		22.49	24.057	23.553	23.8065	25.16	20.186	20.059	24.9598
		22.49	24.0353	23.6737	23.8035	25.1	20.316	20.221	24.9612
		22.47	24.0531	23.562	23.7422	25.19	20.251	20.09	24.9635
1500		25.89	27.4072	26.896	27.1514	28.5	23.479	23.426	28.3006
		25.88	27.4074	26.8448	27.1498	28.52	23.49	23.31	28.3247
		25.68	27.2742	26.7537	27.0099	28.39	23.345	23.291	28.1661
150		29.38	30.8619	30.3191	30.6002	31.95	26.953	26.765	31.757
		29.44	31.0174	30.3863	30.7278	32.12	27.019	26.956	31.9276
		29.43	30.9728	30.8966	30.673	32.09	27.488	27.396	31.8303
15		33.29	34.7861	34.2745	34.5203	35.92	30.848	30.715	35.6999
		33.04	34.5126	33.9352	34.2611	35.6	30.494	30.431	35.4287
		32.76	34.3545	33.8515	34.1088	35.44	30.505	30.388	35.2591

## Sheet: CD44_20080311
		CqMAN	Cy0	LinReg	PCR Miner	5PSM	DART	FPLM	FPK-PCR
SD of Cq
150000		0.106771	0.0691859	0.0295268	0.0680838	0.0787401	0.0516161	0.0188031	0.085399
15000		0.138884	0.0725493	0.00458416	0.0719178	0.0725718	0.0162686	0.071844	0.0702382
1500		0.103387	0.0167487	0.0267714	0.0187505	0.0216025	0.0400028	0.0124989	0.0183348
150		0.0697615	0.127844	0.127445	0.131189	0.111455	0.128696	0.166121	0.123268
15		0.231709	0.711134	0.871283	0.704915	0.710493	0.861191	0.859694	0.713462
Mean SD of Cq		0.130102	0.199493	0.211922	0.198971	0.198972	0.219555	0.225792	0.20214
RE		0.472148	0.124179	0.312922	0.195187	0.933004	0.938205	0.479045	0.3341
CV		0.0755469	0.123763	0.120647	0.129706	0.170243	0.258833	0.283779	0.253818
bias		15021.7	9361.79	6517.96	15110	3114.74	3093.87	5266.86	24022.6
slope（bias）		1.00752	1	0.960049	1.05237	0.866984	0.867838	0.916392	1.09824
Var within		0.00188599	0.0125215	0.0169771	0.0137609	0.0219933	0.0240877	0.0309387	0.0459866
Cq
150000		19.24	21.2183	20.9632	21.0258	22.24	18.847	18.643	22.2505
		19	21.0862	20.8919	20.8984	22.09	18.732	18.674	22.0947
		19.03	21.2441	20.9381	21.0553	22.27	18.744	18.629	22.2935
15000		23.34	24.8164	24.5738	24.634	25.81	22.46	22.227	25.8192
		23.28	24.8553	24.585	24.6705	25.85	22.494	22.396	25.8535
		23.02	24.6857	24.5805	24.503	25.68	22.495	22.269	25.6903
1500		25.65	28.1919	27.881	27.9853	29.2	25.65	25.56	29.1521
		25.84	28.2208	27.9299	28.0171	29.25	25.73	25.559	29.1897
		25.6	28.1812	27.9433	27.9725	29.21	25.739	25.586	29.1496
150		30.17	31.6458	31.2711	31.4207	32.72	29.128	28.751	32.6143
		30	31.9406	31.5329	31.7247	32.97	29.402	29.117	32.8991
		30.1	31.8847	31.5492	31.6629	32.94	29.4	29.088	32.8435
15		35.64	35.4688	35.1422	35.2216	36.57	32.896	32.689	36.4227
		35.28	36.4172	36.4124	36.1741	37.47	34.216	34.063	37.3616
		35.84	34.6777	34.292	34.4506	35.73	32.131	31.994	35.6157

## Sheet: CDCA5_20080225
		CqMAN	Cy0	LinReg	PCR Miner	5PSM	DART	FPLM	FPK-PCR
SD of Cq
150000		0.232522	0.128876	0.1351	0.126374	0.152825	0.128961	0.12037	0.137514
15000		0.0659966	0.12394	0.0583991	0.120839	0.129615	0.0582657	0.0759839	0.123516
1500		0.142906	0.0884323	0.0773759	0.0849354	0.0903081	0.0573934	0.0458427	0.0859435
150		0.0825967	0.099488	0.114556	0.0962053	0.101434	0.112431	0.0490601	0.102603
15		0.0616441	0.356714	0.366316	0.356558	0.355622	0.368203	0.388034	0.35739
Mean SD of Cq		0.117133	0.15949	0.150349	0.156982	0.165961	0.145051	0.135858	0.161393
RE		0.36721	0.0960841	0.305074	0.231895	0.471305	0.28358	0.393513	0.40748
CV		0.0680534	0.103466	0.0923743	0.107581	0.0995956	0.12897	0.199515	0.363026
bias		16747.9	9617.39	6094.92	16699	4751.97	7487.82	4674.32	23955.4
slope（bias）		0.989644	1	0.945335	1.06035	0.916994	0.959449	0.929059	1.08118
Var within		0.00174104	0.00443518	0.00396595	0.00489143	0.00436228	0.00630742	0.0181019	0.0453516
Cq
150000		14.65	21.2804	20.8405	21.0109	22.44	17.013	16.878	22.2154
		14.46	20.9858	20.5683	20.7264	22.09	16.736	16.598	21.9044
		15.02	21.0349	20.5413	20.763	22.15	16.743	16.658	21.9479
15000		20.2	24.5757	24.2468	24.3164	25.68	20.405	20.327	25.4822
		20.3	24.6341	24.2396	24.3748	25.74	20.386	20.278	25.5445
		20.14	24.3469	24.1195	24.0943	25.44	20.273	20.147	25.2569
1500		22.92	27.8616	27.3855	27.6198	28.95	23.639	23.531	28.7728
		23.27	27.9693	27.5398	27.7325	29.04	23.756	23.624	28.8701
		23.1	28.0783	27.558	27.8276	29.17	23.765	23.632	28.9832
150		25.82	31.6242	31.1342	31.3752	32.71	27.254	27.051	32.5381
		26	31.4052	30.8572	31.1608	32.49	26.98	26.932	32.3099
		25.99	31.4221	30.9573	31.1833	32.5	27.093	27.006	32.3328
15		31.4	35.3857	34.9415	35.1432	36.46	31.088	30.97	36.3001
		31.55	34.8376	34.3656	34.5944	35.91	30.544	30.402	35.7462
		31.49	34.5224	34.0577	34.2804	35.6	30.193	30.026	35.436

## Sheet: CDH5_20080305
		CqMAN	Cy0	LinReg	PCR Miner	5PSM	DART	FPLM	FPK-PCR
SD of Cq
150000		0.11431	0.126163	0.11798	0.0868793	0.144299	0.412958	0.182943	0.125689
15000		0.122837	0.0474515	0.0682992	0.0452885	0.0531246	0.0155134	0.111448	0.0471544
1500		0.125698	0.062633	0.0512005	0.0743759	0.063421	0.137938	0.068733	0.0656516
150		0.12083	0.164936	0.190564	0.17412	0.147045	0.0975944	0.179609	0.164458
15		0.160485	0.39313	0.366815	0.400926	0.394067	0.412958	0.403932	0.398847
Mean SD of Cq		0.128832	0.158863	0.158972	0.156318	0.160391	0.215392	0.189333	0.16036
RE		0.454226	0.133336	0.228773	0.19378	0.76125	0.518456	0.419538	0.329759
CV		0.0832252	0.0996465	0.0974954	0.103927	0.105843	0.176468	0.180208	0.236499
bias		14105.9	10487.4	7955.5	19076.9	3714.27	6210.6	6756.45	20303.2
slope（bias）		0.968694	1	0.966573	1.06635	0.890658	0.934881	0.94508	1.05673
Var within		0.00198829	0.00492421	0.00431319	0.00560851	0.00484415	0.0119998	0.0132899	0.0315066
Cq
150000		15.96	20.3939	19.6461	19.9903	21.68	17.722	16.479	21.3343
		15.82	20.107	19.3835	19.7877	21.36	17.572	16.041	21.0528
		16.1	20.1511	19.4104	19.8326	21.39	17.555	16.178	21.0856
15000		20.48	23.7436	23.2615	23.3177	25.02	21.336	20.03	24.6253
		20.23	23.726	23.0948	23.3863	24.95	21.31	19.762	24.6604
		20.21	23.6353	23.1668	23.2765	24.89	21.299	19.851	24.5475
1500		22.84	26.9423	26.3036	26.6609	28.15	24.95	23.052	27.885
		23.05	27.09	26.4232	26.8053	28.3	25.029	23.117	28.0375
		23.14	26.9802	26.3305	26.6369	28.19	24.705	22.95	27.9171
150		25.33	30.3192	29.719	29.9923	31.54	28.624	26.335	31.2465
		25.3	30.5116	29.8515	30.2137	31.71	28.709	26.419	31.4592
		25.57	30.723	30.1729	30.4187	31.9	28.86	26.751	31.6491
15		31.37	34.3032	33.728	34.0144	35.5	32.58	30.341	35.2691
		31.02	34.9616	34.245	34.6768	36.16	32.199	30.949	35.9387
		31.35	34.0239	33.3501	33.7177	35.22	31.578	29.969	34.9878

## Sheet: CDKN3_20080311
		CqMAN	Cy0	LinReg	PCR Miner	5PSM	DART	FPLM	FPK-PCR
SD of Cq
150000		0.206774	0.0380256	0.0580937	0.0386509	0.0326599	0.412958	0.112914	0.0366053
15000		0.107083	0.0299142	0.0313362	0.0299963	0.0244949	0.0155134	0.0493153	0.0320311
1500		0.101434	0.135921	0.123451	0.142057	0.125698	0.137938	0.112405	0.141325
150		0.0817856	0.130421	0.100853	0.129664	0.134743	0.0975944	0.13088	0.133116
15		0.100333	0.386146	0.407152	0.38533	0.384216	0.412958	0.428747	0.383839
Mean SD of Cq		0.119482	0.144085	0.144177	0.14514	0.140362	0.215392	0.166852	0.145383
RE		0.0771746	0.0855896	0.117603	0.316952	0.134266	0.345916	0.350993	0.536707
CV		0.0676378	0.0907392	0.0885223	0.0997526	0.130831	0.201273	0.25564	0.331627
bias		8689.54	9183.8	7571.26	21061.6	9317.27	5489.15	6179.39	46583
slope（bias）		0.980821	1	0.977424	1.09105	0.998669	0.959369	0.97544	1.20267
Var within		0.00147396	0.00413703	0.00419584	0.00494303	0.0068934	0.0194755	0.0257375	0.0430685
Cq
150000		17.06	21.2044	20.9903	20.9835	22.21	17.722	17.609	22.1252
		16.74	21.1449	20.8533	20.9191	22.17	17.572	17.342	22.0636
		17.24	21.2367	20.8884	21.0114	22.25	17.555	17.413	22.1508
15000		21.31	24.8734	24.6584	24.6611	25.86	21.336	21.192	25.7879
		21.41	24.8961	24.6286	24.6806	25.89	21.31	21.24	25.8136
		21.15	24.8244	24.5822	24.6095	25.83	21.299	21.12	25.7365
1500		25.07	28.6652	28.274	28.46	29.64	24.95	24.753	29.5756
		25.08	28.5606	28.3456	28.3495	29.55	25.029	24.852	29.4667
		25.29	28.3392	28.0553	28.119	29.34	24.705	24.58	29.2366
150		29.18	32.2505	31.9436	32.0348	33.23	28.624	28.509	33.1417
		29.09	32.4026	32.0505	32.1914	33.4	28.709	28.48	33.3111
		29.29	32.5699	32.1899	32.3524	33.56	28.86	28.771	33.4677
15		33.31	36.283	35.9601	36.0692	37.27	32.58	32.496	37.1794
		33.35	35.8753	35.4724	35.6646	36.84	32.199	32.031	36.7727
		33.54	35.3401	34.9628	35.1284	36.33	31.578	31.448	36.2419

[truncated: 11 more sheets: CLSTIN1_20080227, CPSG3_20080306, DDC_20080310, ECEL1_20080225, ELAVL4_20080310, EPB41L3_20080228, EPHA5_20080305, EPN2_20080304, FYN_20080311, HIVEP2_20080304, rank]
